# Supplementary material for: Anthropogenic noise exposure suppresses the immune response in Mytilus spp. following Vibrio splendidus challenge
Source: Front Immunol. 2025 Sep 18;16:1657667. doi: 10.3389/fimmu.2025.1657667 (PMC12488463; doi:10.3389/fimmu.2025.1657667)
Supplement: Supplementary file 1 [file Table1.xlsx]

## Sheet: DESeq2_results_T4
	baseMean	log2FoldChange	lfcSE	stat	pvalue	padj
(E3-independent) E2 ubiquitin-conjugating enzyme-like	8.55953	0.49562	0.932859	0.531291	0.595217	0.975085
(Lyso)-N-acylphosphatidylethanolamine lipase-like	1259.9	0.721524	0.437351	1.64976	0.0989923	0.662608
1	15.7488	0.386125	0.663175	0.582237	0.560407	0.969652
1-acyl-sn-glycerol-3-phosphate acyltransferase alpha-like	221.935	0.258934	0.528441	0.489996	0.624136	0.977123
1-acyl-sn-glycerol-3-phosphate acyltransferase gamma-like	4.36467	2.18474	2.25444	0.969086	0.332502	NA
1-deoxypentalenic acid 11-beta-hydroxylase-like	6.21368	-0.67553	1.28254	-0.526713	0.598393	0.976477
1-phosphatidylinositol 4	99.4496	-1.33027	0.664641	-2.00148	0.0453404	0.540834
110 kDa antigen-like	3.11913	0.912239	2.56089	0.35622	0.721676	NA
14-3-3 protein beta/alpha-1-like	40.2077	-0.278148	0.570871	-0.487235	0.626092	0.977123
14-3-3 protein epsilon-like	57.2453	-0.0457294	0.607407	-0.0752863	0.939987	0.998362
15-hydroxyprostaglandin dehydrogenase [NAD(+)]-like	33.132	1.93708	0.692214	2.79838	0.00513601	0.228243
17-beta-hydroxysteroid dehydrogenase 13-like	32.4975	-0.952507	1.02932	-0.925376	0.35477	0.910289
2'-5'-oligoadenylate synthase 1-like	59.8708	-0.250417	0.592775	-0.422449	0.672697	0.982315
2'-5'-oligoadenylate synthase 3-like	7.26796	-0.884415	1.35129	-0.654497	0.512792	0.961836
2-(trimethylamino)ethylphosphonate dioxygenase-like	29.2668	1.16547	1.19519	0.975134	0.329494	0.891922
2-amino-3-carboxymuconate-6-semialdehyde decarboxylase-like	26.1594	-2.35829	1.102	-2.14001	0.0323538	0.49209
2-amino-3-ketobutyrate coenzyme A ligase	53.3612	-1.76032	1.22672	-1.43498	0.151292	0.736849
2-aminomuconic semialdehyde dehydrogenase-like	9.73684	-2.75026	1.64377	-1.67314	0.094299	0.651934
2-iminobutanoate/2-iminopropanoate deaminase-like	7.2249	1.52817	1.45947	1.04708	0.295065	0.870286
2-oxo-4-hydroxy-4-carboxy-5-ureidoimidazoline decarboxylase-like	5.0931	1.22211	1.31988	0.925923	0.354486	NA
2-oxoglutarate and iron-dependent oxygenase domain-containing protein 2-like	25.3744	0.0747911	1.43896	0.0519758	0.958548	0.998362
2-oxoglutarate dehydrogenase complex component E1-like	14.6534	-0.390803	0.858018	-0.455472	0.64877	0.977123
2-oxoisovalerate dehydrogenase subunit beta	24.2891	0.217708	0.802114	0.271417	0.78607	0.991383
2-phosphoxylose phosphatase 1-like	52.2229	-1.6587	1.08083	-1.53466	0.124868	0.696601
23 kDa integral membrane protein-like	149.809	0.0728226	0.717676	0.10147	0.919177	0.998362
26S proteasome non-ATPase regulatory subunit 1-like	26.6524	0.603492	0.601166	1.00387	0.315441	0.888898
26S proteasome non-ATPase regulatory subunit 10-like	71.1882	-0.00266815	0.545579	-0.00489048	0.996098	1
26S proteasome non-ATPase regulatory subunit 2-like	9.09282	-0.361221	0.888736	-0.406443	0.684417	0.982315
26S proteasome regulatory subunit 4	16.0483	-0.826372	0.698296	-1.18341	0.236646	0.833278
26S proteasome regulatory subunit 6A-B	15.0983	-0.168348	0.7905	-0.212964	0.831355	0.991383
26S proteasome regulatory subunit 8	9.13914	-0.0552347	0.888489	-0.062167	0.95043	0.998362
3'-5' exoribonuclease HELZ2-like	56.1164	-0.640876	0.496262	-1.29141	0.196563	0.792276
3'-5' ssDNA/RNA exonuclease TatD-like	19.4324	0.525336	1.1847	0.443432	0.657453	0.977123
3-ketodihydrosphingosine reductase-like	43.8801	0.0181772	0.695548	0.0261336	0.979151	0.999095
3-phosphoinositide-dependent protein kinase 1-like	10.5196	-1.38285	1.36994	-1.00943	0.312771	0.885692
3 beta-hydroxysteroid dehydrogenase/Delta 5-->4-isomerase type 2-like	21.7019	-0.369908	1.22383	-0.302255	0.762458	0.991383
3 beta-hydroxysteroid dehydrogenase/Delta 5-->4-isomerase type 6-like	7.22263	-0.238996	1.56003	-0.153199	0.878241	0.992603
4'-phosphopantetheine phosphatase-like	53.073	1.37743	1.2218	1.12738	0.259584	0.842278
4-aminobutyrate aminotransferase	16.9537	-0.0177905	1.097	-0.0162174	0.987061	0.999492
4-hydroxyphenylacetate decarboxylase glycyl radical subunit-like	56.4147	-1.37286	0.663165	-2.07016	0.0384374	0.516206
4-hydroxyphenylpyruvate dioxygenase-like	196.327	0.586384	0.422473	1.38798	0.165143	0.756516
40-kDa huntingtin-associated protein-like	8.32556	-1.57157	1.14413	-1.3736	0.169565	0.757318
45 kDa calcium-binding protein-like	53.6614	1.3337	0.477642	2.79225	0.00523422	0.228243
46 kDa FK506-binding nuclear protein-like	10.8481	-0.261134	0.908096	-0.287562	0.773682	0.991383
5'-AMP-activated protein kinase subunit gamma-1-like	26.5031	-0.189056	0.807079	-0.234247	0.814793	0.991383
5'-deoxynucleotidase HDDC2-like	10.7454	-0.0223779	0.993039	-0.0225348	0.982021	0.999439
5'-nucleotidase-like	11.0622	-0.113126	1.15272	-0.0981387	0.921822	0.998362
5-demethoxyubiquinone hydroxylase	14.7591	-1.5356	0.859639	-1.78633	0.0740461	0.612311
5-hydroxytryptamine receptor-like	94.9344	0.718386	0.66341	1.08287	0.278866	0.860224
5-hydroxytryptamine receptor 1-like	52.3556	0.195325	0.725303	0.269302	0.787697	0.991383
5-hydroxytryptamine receptor 1D-like	20.6606	0.81827	0.843192	0.970444	0.331825	0.892829
5-hydroxytryptamine receptor 2C-like	7.89773	1.1315	1.11567	1.0142	0.310489	0.883593
5-phosphohydroxy-L-lysine phospho-lyase-like	50.5702	2.644	0.848524	3.116	0.00183324	0.144325
52 kDa repressor of the inhibitor of the protein kinase-like	208.294	-0.860507	0.994706	-0.865087	0.386991	0.928418
A-kinase anchor protein 1	22.0365	-0.0802785	0.649552	-0.123591	0.901639	0.995767
A-kinase anchor protein 10	9.6378	1.85982	1.16341	1.5986	0.10991	0.67551
A-kinase anchor protein 9-like	32.4628	-0.587265	0.980479	-0.598957	0.549201	0.967529
A disintegrin and metalloproteinase with thrombospondin motifs 12-like	53.1714	0.413753	0.931444	0.444206	0.656894	0.977123
A disintegrin and metalloproteinase with thrombospondin motifs 16-like	25.0231	-0.140802	0.913389	-0.154153	0.877489	0.992442
A disintegrin and metalloproteinase with thrombospondin motifs 18-like	4.50088	0.0304538	1.51616	0.0200861	0.983975	NA
A disintegrin and metalloproteinase with thrombospondin motifs 3-like	16.2901	-0.244749	0.919459	-0.266188	0.790095	0.991383
A disintegrin and metalloproteinase with thrombospondin motifs adt-1-like	62.5947	-0.604723	0.544603	-1.11039	0.26683	0.848841
ABC transporter F family member 4-like	197.94	-0.283417	0.434851	-0.651755	0.514559	0.961836
abl interactor 2-like	17.1415	6.68988	3.46865	1.92867	0.053772	0.567962
abnormal cell migration protein 13-like	65.4832	-2.58733	0.858132	-3.01507	0.00256918	0.182209
acetoacetyl-CoA synthetase-like	53.4291	-1.89013	1.07995	-1.75021	0.080082	0.626567
acetyl-coenzyme A synthetase	10.0048	0.357991	0.774135	0.462441	0.643765	0.977123
acetyl-coenzyme A synthetase 2-like	228.652	-0.445192	0.5322	-0.836512	0.402867	0.933173
acetylcholine receptor subunit alpha-1-A-like	4.16182	-2.24126	2.17727	-1.02939	0.303295	NA
acetylcholine receptor subunit alpha-1-B-like	286.08	0.805081	0.610075	1.31964	0.186954	0.780359
acetylcholine receptor subunit alpha-like	68.876	-0.931921	0.726526	-1.28271	0.199594	0.795853
acetylcholine receptor subunit beta-like	26.9058	-0.652424	0.786063	-0.829989	0.406545	0.935513
acetylcholine receptor subunit beta-like 1	54.5553	0.728658	0.636468	1.14485	0.252273	0.842278
acid-sensing ion channel 1A-like	38.8077	0.149131	0.953335	0.156431	0.875693	0.992347
acid-sensing ion channel 2-like	138.968	-0.551444	0.507913	-1.08571	0.277609	0.860094
acid-sensing ion channel 4-A-like	22.3915	0.056425	1.77495	0.0317896	0.97464	0.998362
acid ceramidase-like	42.2074	0.174446	0.783082	0.222769	0.823716	0.991383
acid phosphatase type 7-like	422.313	0.655927	0.350056	1.87378	0.0609612	0.592133
acid sphingomyelinase-like phosphodiesterase 3b	11.2987	1.63702	0.887811	1.84388	0.0652004	0.600038
acidic leucine-rich nuclear phosphoprotein 32 family member A-like	16.8972	-0.356907	0.802574	-0.444704	0.656534	0.977123
acidic leucine-rich nuclear phosphoprotein 32 family member B-like	8.16948	-0.16149	1.20424	-0.134102	0.893322	0.994349
acidic mammalian chitinase-like	14.0785	0.60227	1.17423	0.512907	0.608016	0.976477
acidic phospholipase A2 2-like	16.6763	-2.03009	1.33939	-1.51568	0.1296	0.70323
acidic skeletal organic matrix protein-like	10.4875	-2.34347	1.25843	-1.86222	0.0625723	0.595741
actin	327.971	0.588663	0.416998	1.41167	0.158047	0.749997
actin-3-like	29.6764	0.891376	0.648791	1.3739	0.169472	0.757318
actin-binding protein WASF2-like	493.193	2.17832	0.848796	2.56636	0.0102771	0.325551
actin-related protein 2	22.5317	-0.243231	0.737477	-0.329815	0.741539	0.988718
actin-related protein 2/3 complex subunit 2-like	6.37527	1.10694	1.03396	1.07058	0.284356	0.862582
actin-related protein 2/3 complex subunit 3-like	25.7667	1.70145	1.35999	1.25108	0.210907	0.814715
actin-related protein 2/3 complex subunit 4	4.67849	-0.439822	1.25128	-0.351497	0.725216	NA
actin-related protein 3	9.87878	0.924331	1.02346	0.90314	0.366452	0.916163
activated CDC42 kinase 1-like	21.0264	1.13149	0.928651	1.21843	0.223062	0.826224
activating signal cointegrator 1 complex subunit 3-like	10.5876	0.20516	0.994457	0.206303	0.836554	0.991383
active breakpoint cluster region-related protein-like	6.26105	0.787839	0.886462	0.888745	0.37414	0.923773
activin receptor type-1-like	136.539	-0.136019	0.603648	-0.225327	0.821725	0.991383
activin receptor type-2A-like	11.2689	0.184617	1.04888	0.176013	0.860283	0.991383
actophorin-like	20.203	1.2923	0.794072	1.62743	0.103646	0.667565
acyl-CoA dehydrogenase family member 10-like	16.282	-0.242434	1.13494	-0.213609	0.830852	0.991383
acyl-CoA:lysophosphatidylglycerol acyltransferase 1-like	178.715	-0.360477	0.676202	-0.533091	0.59397	0.975085
acyl-coenzyme A diphosphatase FITM2-like	192.739	-0.0111296	0.466916	-0.0238365	0.980983	0.999338
acyl-coenzyme A diphosphatase NUDT19-like	29.1148	-0.208062	0.73802	-0.281919	0.778005	0.991383
acylcarnitine hydrolase-like	1017.39	0.257716	0.468859	0.549665	0.582549	0.973893
ADAM 17-like protease	87.8097	0.781123	0.561225	1.39182	0.163978	0.756516
adenomatous polyposis coli protein-like	7.03156	-0.303914	1.11225	-0.273242	0.784667	0.991383
adenosine 3'-phospho 5'-phosphosulfate transporter 1-like	46.3288	-0.336781	1.21589	-0.276984	0.781792	0.991383
adenosine 3'-phospho 5'-phosphosulfate transporter 2-like	8.13222	0.198753	1.16361	0.170807	0.864375	0.991383
adenosine deaminase 2-like	59.4899	-0.594518	1.06171	-0.559961	0.575506	0.972474
adenosine receptor A1-like	99.8179	0.300744	0.579445	0.519021	0.603746	0.976477
adenosine receptor A2b-like	132.037	-1.36411	0.704887	-1.93522	0.0529636	0.566942
adenosine receptor A3-like	60.5685	1.19098	0.67155	1.77348	0.0761486	0.616218
adenosylhomocysteinase-like 1	10.3361	-0.380826	0.913793	-0.416753	0.676859	0.982315
adenosylhomocysteinase B-like	190.651	-0.13275	0.642317	-0.206673	0.836265	0.991383
adenylate cyclase	16.8135	-0.184275	1.07498	-0.171422	0.863892	0.991383
adenylate cyclase type 2-like	400.603	-0.285197	0.671933	-0.424442	0.671244	0.982315
adenylate cyclase type 5-like	14.642	-0.573098	1.00642	-0.56944	0.569058	0.972298
adenylate cyclase type 9-like	9.74221	0.76296	1.07598	0.709087	0.47827	0.958971
adenylate kinase 8-like	9.45862	0.82971	1.06703	0.777592	0.43681	0.94394
adenylate kinase 9-like	47.505	0.263032	0.559888	0.469794	0.638502	0.977123
adenylate kinase isoenzyme 6-like	24.6797	-1.54086	1.32852	-1.15983	0.246118	0.842278
adenylosuccinate lyase-like	41.81	1.91806	1.76317	1.08784	0.276664	0.858334
adenylosuccinate synthetase isozyme 1-like	109.538	0.125515	0.490011	0.256148	0.797836	0.991383
adenylyl cyclase-associated protein 1-like	5.49417	-0.111618	1.02291	-0.109119	0.913108	NA
adhesion G-protein coupled receptor D1-like	915.638	-0.54591	0.677246	-0.806074	0.4202	0.938537
adhesion G protein-coupled receptor A3-like	6.85839	1.06126	1.36614	0.776833	0.437257	0.94394
adhesion G protein-coupled receptor B1-like	12.7227	0.453635	1.17786	0.385136	0.700137	0.984223
adhesion G protein-coupled receptor B3-like	85.4256	-0.30887	0.602709	-0.51247	0.608322	0.976477
adhesion G protein-coupled receptor E2-like	342.109	0.0639641	0.88514	0.0722644	0.942391	0.998362
adhesion G protein-coupled receptor E3-like	15.4931	0.19298	1.0144	0.190241	0.84912	0.991383
adhesion G protein-coupled receptor L2-like	239.991	-1.18429	0.580913	-2.03867	0.041483	0.527904
adhesion G protein-coupled receptor L3-like	189.644	0.162773	0.488784	0.333017	0.739121	0.988718
adhesive plaque matrix protein-like	5.79063	-1.48109	2.23984	-0.661247	0.508454	0.961836
adhesive plaque matrix protein 2-like	294.265	0.808266	0.505535	1.59883	0.109858	0.67551
adipocyte plasma membrane-associated protein-like	11.7734	0.388293	0.879853	0.441316	0.658984	0.977558
adipolin-like	29.2485	1.93093	1.3518	1.42841	0.153174	0.740303
adiponectin receptor protein-like	110.659	0.450229	0.62331	0.722319	0.470099	0.955773
ADP-dependent glucokinase-like	65.981	0.187226	0.540161	0.346611	0.728884	0.987292
ADP-ribosyl-[dinitrogen reductase] glycohydrolase-like	130.112	0.0191196	0.368465	0.0518899	0.958616	0.998362
ADP-ribosylation factor-binding protein GGA1-like	4.81795	-2.55312	1.47228	-1.73413	0.0828958	NA
ADP-ribosylation factor-like protein 1	7.74494	-1.28957	1.14521	-1.12605	0.260143	0.842495
ADP-ribosylation factor-like protein 4C	17.6483	-0.882383	0.775757	-1.13745	0.255351	0.842278
ADP-ribosylation factor-like protein 6-interacting protein 1	107.278	0.63273	0.528237	1.19781	0.23099	0.829336
ADP-ribosylation factor 2	29.7622	0.216293	0.719871	0.30046	0.763826	0.991383
ADP-ribosylation factor 4	55.9709	0.592769	0.615973	0.96233	0.335884	0.896519
ADP-ribosylation factor 6	9.18645	1.23078	1.08081	1.13876	0.254803	0.842278
ADP-ribosylation factor GTPase-activating protein 2-like	10.6853	2.78044	1.21342	2.29141	0.0219399	0.438243
ADP-ribosylhydrolase ARH1-like	15.8523	0.411881	0.667176	0.617351	0.537004	0.967101
advillin-like	47.1562	-2.68284	1.50226	-1.78587	NA	NA
afadin-like	41.97	0.214779	0.475473	0.451718	0.651472	0.977123
AKT-interacting protein homolog A-like	25.0505	0.0167209	0.906658	0.0184423	0.985286	0.999492
alanine--tRNA ligase	6.63981	-3.12021	1.41963	-2.1979	0.0279561	0.470208
alcohol dehydrogenase class-3 chain H-like	9.24858	1.02858	1.14183	0.900812	0.367688	0.916163
aldehyde dehydrogenase	34.8182	0.600384	0.687974	0.872684	0.382835	0.928418
aldehyde dehydrogenase family 3 member B2-like	51.0423	0.657571	0.751832	0.874624	0.381779	0.928418
all-trans-retinol 13	182.328	-0.159263	0.632972	-0.251611	0.801341	0.991383
all trans-polyprenyl-diphosphate synthase PDSS1-like	21.0109	1.341	1.3115	1.02249	0.306547	0.881515
allene oxide synthase-lipoxygenase protein-like	7.98198	0.784117	1.02618	0.76411	0.444801	0.94394
allograft inflammatory factor 1-like	15.4579	-0.152399	0.663029	-0.229853	0.818206	0.991383
alpha-(1	84.1526	1.33533	1.26498	1.05562	0.291144	0.866524
alpha-1	114.283	0.135993	0.400325	0.339706	0.734078	0.988169
alpha-2A adrenergic receptor-like	88.6441	-0.238712	0.85326	-0.279764	0.779658	0.991383
alpha-2C adrenergic receptor-like	11.4816	0.594864	1.25769	0.47298	0.636227	0.977123
alpha-2Db adrenergic receptor-like	157.77	1.52994	0.880867	1.73685	0.0824132	0.632414
alpha-actinin	28.4378	-0.248707	0.675828	-0.368004	0.71287	0.985286
alpha-amylase-like	12.507	-1.32782	1.78319	-0.744632	0.456494	0.949798
alpha-galactosidase A-like	26.694	0.190363	0.745454	0.255365	0.798441	0.991383
alpha-ketoglutarate-dependent dioxygenase alkB homolog 3-like	44.8753	-0.162188	0.755836	-0.214581	0.830094	0.991383
alpha-ketoglutarate-dependent dioxygenase alkB homolog 7	240.886	-0.540444	0.708205	-0.763118	0.445393	0.944029
alpha-L-fucosidase-like	133.34	-0.610109	0.534992	-1.14041	0.254116	0.842278
alpha-mannosidase 2x-like	116.731	0.866679	0.598499	1.44809	0.147593	0.730323
alpha-methylacyl-CoA racemase-like	5.89225	-0.620725	1.77357	-0.349985	0.72635	0.987292
alpha-N-acetylgalactosamine-specific lectin-like	172.889	1.11479	0.525699	2.12058	0.0339569	0.493861
alpha-N-acetylgalactosaminidase-like	244.305	0.20139	0.496022	0.40601	0.684735	0.982315
alpha-N-acetylglucosaminidase-like	20.9496	0.767254	0.87551	0.87635	0.38084	0.928418
alpha-protein kinase vwkA-like	11.1524	-0.681107	0.831674	-0.818958	0.41281	0.93603
alpha-taxilin-like	37.4453	-0.552291	0.692524	-0.797504	0.425159	0.940442
alpha-tocopherol transfer protein-like	216.367	0.3759	0.786245	0.478096	0.632582	0.977123
alpha-tubulin N-acetyltransferase-like	27.3249	2.39825	1.81703	1.31987	0.186879	0.780359
alpha/beta hydrolase domain-containing protein 17B-like	6.0245	1.8133	1.21926	1.48721	0.136958	0.715045
amine sulfotransferase-like	40.884	-1.84837	1.0526	-1.756	0.0790883	0.623816
amino acid transporter heavy chain SLC3A1-like	94.1594	-0.0324031	0.592615	-0.0546781	0.956395	0.998362
aminoacyl tRNA synthase complex-interacting multifunctional protein 2-like	6.44619	2.344	1.40341	1.67021	0.0948776	0.652591
aminopeptidase Ey-like	6.112	0.670811	1.31236	0.511148	0.609247	0.976477
aminopeptidase N-like	8.71887	-1.34232	1.41631	-0.947756	0.343254	0.900795
ammonium transporter Rh type A-like	63.7156	1.29088	1.47361	0.875997	0.381032	0.928418
amyloid-beta precursor-like protein	5.1651	-1.44923	1.561	-0.928398	0.353201	NA
amyloid-beta precursor protein-like	9.78375	1.56856	0.777848	2.01653	0.0437442	0.536609
amyloid protein-binding protein 2-like	64.2128	0.0101577	0.569086	0.0178491	0.985759	0.999492
androgen-induced gene 1 protein-like	29.4992	1.72925	0.922173	1.87518	0.0607673	0.592133
androglobin-like	19.6997	-0.35139	0.676121	-0.519715	0.603262	0.976477
angiomotin-like	19.344	1.24258	0.78703	1.57883	0.114376	0.682919
angiopoietin-1 receptor-like	44.2859	-2.01359	0.905756	-2.22311	0.0262086	0.467394
angiopoietin-2-like	52.5113	0.290369	0.484598	0.599196	0.549042	0.967529
angiopoietin-4-like	9.81819	0.982274	1.20021	0.818421	0.413117	0.93603
angiopoietin-related protein 6-like	26.0776	-0.490662	0.719773	-0.68169	0.495435	0.959821
angiotensin-converting enzyme-like	11.8018	-0.562501	0.943549	-0.596155	0.551072	0.967556
ankycorbin-like	210.376	1.93861	1.07948	1.79588	0.0725142	0.608503
ankyrin-1-like	492.468	1.07885	0.658748	1.63773	0.101477	0.663309
ankyrin-3-like	317.26	0.274299	0.657349	0.41728	0.676473	0.982315
ankyrin and armadillo repeat-containing protein-like	133.099	-1.16062	0.69206	-1.67705	0.093532	0.64915
ankyrin homolog	44.4106	-0.120551	0.553214	-0.21791	0.827499	0.991383
ankyrin repeat	7.79884	0.235937	1.24679	0.189236	0.849908	0.991383
ankyrin repeat and KH domain-containing protein 1-like	34.4282	-0.509275	0.463544	-1.09866	0.271918	0.852088
ankyrin repeat and MYND domain-containing protein 1-like	8.21005	1.58204	0.914073	1.73076	0.0834948	0.634369
ankyrin repeat and SAM domain-containing protein 3-like	222.992	-1.70193	0.975895	-1.74396	0.0811653	0.62813
ankyrin repeat and SOCS box protein 3-like	18.2893	0.198788	1.03671	0.191748	0.847939	0.991383
ankyrin repeat and SOCS box protein 8-like	22.5955	0.451624	0.869808	0.519223	0.603605	0.976477
ankyrin repeat and SOCS box protein 9-like	71.7358	0.596881	0.474568	1.25773	0.208488	0.812823
ankyrin repeat and sterile alpha motif domain-containing protein 1B-like	14.0824	0.915416	0.961647	0.951925	0.341135	0.900795
ankyrin repeat domain-containing protein 12-like	52.4717	-0.10725	0.591155	-0.181425	0.856034	0.991383
ankyrin repeat domain-containing protein 17-like	7.58652	-0.19125	0.949826	-0.201353	0.840423	0.991383
ankyrin repeat domain-containing protein 26-like	12.4281	-0.149769	0.82065	-0.1825	0.85519	0.991383
ankyrin repeat domain-containing protein 27-like	41.9787	-0.612305	1.02666	-0.596407	0.550903	0.967529
ankyrin repeat domain-containing protein 29-like	102.569	-0.00686718	0.575028	-0.0119423	0.990472	1
ankyrin repeat domain-containing protein 46-like	3.73244	-0.233839	1.18893	-0.196681	0.844077	NA
ankyrin repeat domain-containing protein 50-like	431.516	-0.211056	0.589124	-0.358254	0.720153	0.98621
ankyrin repeat domain-containing protein 55-like	25.4371	-0.527203	0.770256	-0.684452	0.49369	0.959821
ankyrin repeat domain-containing protein 6-like	146.307	1.00883	0.694857	1.45185	0.146543	0.728781
ankyrin repeat domain-containing protein 60-like	9.41308	-0.365989	0.819527	-0.446586	0.655174	0.977123
annexin-B12-like	5.33358	2.56392	1.75625	1.45989	0.144322	NA
annexin A3-like	21.4113	-0.0434365	0.788322	-0.0550999	0.956059	0.998362
annexin A4-like	10.796	0.287718	0.788048	0.365102	0.715035	0.985765
annexin A7-like	11.9409	1.64975	1.32373	1.24629	0.212658	0.817975
annulin-like	13.5185	-0.27976	0.925533	-0.302269	0.762447	0.991383
anoctamin-2-like	47.8387	-0.209417	1.24802	-0.1678	0.866741	0.991383
anoctamin-7-like	199.181	-0.388103	0.65023	-0.596871	0.550594	0.967529
anoctamin-8-like	108.932	-0.0173216	0.584795	-0.02962	0.97637	0.998362
anti-apoptotic protein NR13-like	10.7386	-0.885045	0.934841	-0.946733	0.343775	0.900795
antichymotrypsin-2-like	19.6469	-0.574104	0.91424	-0.627958	0.530032	0.966649
AP-1 complex subunit gamma-1-like	14.6394	0.41218	1.17295	0.351406	0.725284	0.987292
AP-1 complex subunit sigma-2-like	10.7025	-0.239417	1.50711	-0.158858	0.873781	0.992228
AP-2 complex subunit mu	7.12429	0.609508	0.89191	0.683374	0.494371	0.959821
AP-2 complex subunit sigma	19.6287	4.48788	1.12036	4.00575	6.18208e-05	0.0272091
AP-3 complex subunit beta-2-like	3.67656	1.20805	1.75159	0.689686	0.490392	NA
AP-3 complex subunit delta-1-like	10.1074	0.0459997	0.723415	0.0635869	0.949299	0.998362
aplysianin-A-like	14.2599	1.78024	0.998104	1.78362	0.0744847	0.613769
APOBEC1 complementation factor-like	25.6774	0.155453	1.05042	0.147991	0.88235	0.993126
apolipoprotein(a)-like	47.8746	1.839	0.594042	3.09574	0.00196323	0.1493
apoptosis-inducing factor 3-like	6.92503	1.00718	1.2668	0.795062	0.426577	0.940442
apoptosis-resistant E3 ubiquitin protein ligase 1-like	7.05595	-0.832367	0.969565	-0.858495	0.390619	0.929574
apoptosis-stimulating of p53 protein 1-like	20.745	0.0451501	0.884889	0.0510235	0.959307	0.998362
apoptotic chromatin condensation inducer in the nucleus-like	16.8212	-0.664301	0.669884	-0.991667	0.32136	0.888898
aquaporin-1-like	79.5778	0.402078	0.743139	0.541054	0.588471	0.973893
aquaporin-10-like	11.0305	0.58786	0.833618	0.70519	0.480692	0.959617
aquaporin-11-like	164.766	0.414137	0.515327	0.80364	0.421605	0.938685
aquaporin AQPAn.G-like	98.0272	-0.603969	1.00994	-0.598022	0.549825	0.967529
archaemetzincin-2-like	164.798	-0.189559	0.604088	-0.313793	0.753678	0.989849
arf-GAP domain and FG repeat-containing protein 1-like	18.6729	-0.346613	1.3832	-0.250587	0.802133	0.991383
arg8-vasotocin receptor-like	16.7805	1.08563	1.16233	0.934017	0.350295	0.907661
arginine and glutamate-rich protein 1-like	10.408	-0.0867547	0.655217	-0.132406	0.894663	0.994349
arginine kinase-like	27.1867	0.242084	0.691096	0.350289	0.726122	0.987292
arginine/serine-rich coiled-coil protein 2-like	24.9998	0.401593	0.714831	0.561802	0.574251	0.972474
arginine/serine-rich protein PNISR-like	16.5885	0.95608	0.832599	1.14831	0.250841	0.842278
arginyl-tRNA--protein transferase 1-like	72.8446	-0.278944	0.862815	-0.323295	0.746471	0.989349
armadillo-like helical domain-containing protein 3	20.7329	-0.386066	0.947007	-0.40767	0.683516	0.982315
armadillo repeat-containing protein 10-like	12.4365	-0.347056	0.881558	-0.393685	0.693814	0.982315
arrestin domain-containing protein 17-like	185.866	0.543655	0.655865	0.828913	0.407154	0.935655
arrestin domain-containing protein 3-like	344.922	-0.267728	0.646722	-0.413977	0.678891	0.982315
arrestin domain-containing protein 4-like	8.81393	-1.16835	0.852782	-1.37005	0.170672	0.757581
aryl hydrocarbon receptor nuclear translocator homolog	46.6188	-0.206184	1.05798	-0.194885	0.845483	0.991383
arylacetamide deacetylase-like	123.303	0.16323	0.876379	0.186255	0.852244	0.991383
arylsulfatase B-like	131.886	-0.27905	0.772733	-0.361121	0.718009	0.98621
arylsulfatase I-like	67.5046	0.656944	0.542694	1.21052	0.226078	0.828612
ashwin-like	121.296	-0.293867	0.838663	-0.3504	0.726039	0.987292
asparagine--tRNA ligase	18.3155	-1.73291	0.781896	-2.21629	0.0266715	0.467394
asparagine-rich protein-like	7.6624	0.111013	1.29991	0.0854003	0.931943	0.998362
aspartate	11.8756	-0.282184	0.776739	-0.363293	0.716386	0.985792
aspartate--tRNA ligase	8.81691	-0.931279	1.10123	-0.845672	0.397736	0.931509
aspartate dehydrogenase domain-containing protein-like	12.4018	0.139423	0.886675	0.157242	0.875054	0.992336
aspartyl aminopeptidase-like	6.66186	1.51034	1.2726	1.18682	0.2353	0.831832
aspartyl/asparaginyl beta-hydroxylase-like	288.031	-0.144952	0.547404	-0.264799	0.791165	0.991383
AT-rich interactive domain-containing protein 4A-like	46.6587	-0.14247	0.563635	-0.252771	0.800446	0.991383
ataxin-2 homolog	25.69	4.63487	1.34955	3.43437	0.000593927	0.0765075
ataxin-3-like	143.176	0.669417	0.694927	0.963292	0.335401	0.896519
ATP-binding cassette sub-family C member 3-like	631.74	0.246456	0.417808	0.589879	0.555272	0.968374
ATP-binding cassette sub-family C member 4-like	15.4921	1.91897	0.939998	2.04146	0.0412048	0.52718
ATP-binding cassette sub-family C member 5-like	106.64	-0.178681	0.58053	-0.307788	0.758243	0.991016
ATP-binding cassette sub-family C member 9-like	72.6611	-1.02291	0.69036	-1.4817	0.138419	0.71846
ATP-binding cassette sub-family D member 1-like	57.287	-0.555561	0.634766	-0.875222	0.381453	0.928418
ATP-binding cassette sub-family D member 3-like	41.1959	-1.31018	1.0076	-1.3003	0.193499	0.789867
ATP-binding cassette sub-family E member 1-like	16.9067	1.1205	1.43314	0.781852	0.434301	0.94394
ATP-binding cassette sub-family F member 1-like	9.94511	-1.18416	0.765519	-1.54687	0.121893	0.692522
ATP-binding cassette sub-family F member 2-like	67.5363	-1.62118	0.681464	-2.37897	0.0173613	0.403132
ATP-binding cassette sub-family G member 5-like	52.7155	0.145905	0.722913	0.20183	0.84005	0.991383
ATP-dependent DNA helicase pif1-like	15.0707	1.9269	1.77514	1.08549	0.277705	0.860094
ATP-dependent DNA helicase Q1-like	9.51276	-1.96674	1.45469	-1.352	0.176376	0.772041
ATP-dependent DNA helicase Q5-like	152.132	-2.68602	0.821044	-3.27147	0.00106991	0.112554
ATP-dependent DNA helicase RecQ-like	196.285	0.108829	0.584305	0.186254	0.852246	0.991383
ATP-dependent DNA/RNA helicase DHX36-like	8.91525	3.47823	1.85524	1.87482	0.0608181	0.592133
ATP-dependent RNA helicase DDX19A-like	212.229	-0.0531687	0.673576	-0.078935	0.937084	0.998362
ATP-dependent RNA helicase DDX19B-like	47.0119	-0.72417	0.564349	-1.2832	0.199424	0.795853
ATP-dependent RNA helicase DDX24-like	7.43526	0.0808545	0.818984	0.0987253	0.921356	0.998362
ATP-dependent RNA helicase DDX3X-like	19.3827	-0.238515	0.792107	-0.301115	0.763327	0.991383
ATP-dependent RNA helicase DDX42-like	81.4866	-0.46086	0.599118	-0.769231	0.441756	0.94394
ATP-dependent RNA helicase DDX54-like	7.44283	-1.60366	1.0936	-1.46639	0.142541	0.723323
ATP-dependent RNA helicase DHX58-like	68.7729	0.379587	0.713058	0.532337	0.594493	0.975085
ATP-dependent RNA helicase DHX8-like	12.2804	-0.916308	0.969474	-0.945159	0.344577	0.900795
ATP-dependent RNA helicase glh-1-like	48.0298	-2.22108	0.639415	-3.47362	0.000513494	0.0720261
ATP-dependent RNA helicase me31b-like	9.88267	0.184496	0.743875	0.24802	0.804119	0.991383
ATP-dependent translocase ABCB1-like	30.7524	-0.709965	0.774665	-0.916479	0.359416	0.915509
ATP synthase lipid-binding protein	16.1323	1.176	0.717276	1.63954	0.101101	0.66312
ATP synthase subunit alpha	10.0935	0.75271	0.855426	0.879925	0.3789	0.926955
ATP synthase subunit beta	63.064	0.38874	0.450321	0.86325	0.388	0.928418
ATP synthase subunit d	13.1731	-0.175594	0.702286	-0.250032	0.802562	0.991383
ATP synthase subunit gamma	4.49434	1.51746	1.20895	1.25519	0.209409	NA
ATPase family AAA domain-containing protein 2-like	32.1624	-2.62395	0.9902	-2.64992	0.00805115	0.288392
ATPase family AAA domain-containing protein 5-like	7.73335	0.393011	1.03775	0.378715	0.7049	0.984582
ATPase MORC2-like	37.5728	-0.554744	0.496483	-1.11735	0.263846	0.846217
atrial natriuretic peptide-converting enzyme-like	12.0954	0.439176	1.34399	0.326769	0.743842	0.988865
atrial natriuretic peptide receptor 1-like	295.748	0.175182	0.51442	0.340544	0.733447	0.988169
atrial natriuretic peptide receptor 2-like	4.49611	-0.158159	1.75998	-0.0898641	0.928395	NA
autism susceptibility gene 2 protein-like	13.6024	0.686547	0.923016	0.743808	0.456993	0.949798
autocrine proliferation repressor protein A-like	21.8156	-0.570279	0.798286	-0.714379	0.474993	0.956444
autophagy-related protein 9A-like	10.3648	-1.34774	0.856437	-1.57366	0.115565	0.682919
axin interactor	26.2495	-0.0628306	0.955733	-0.0657407	0.947584	0.998362
axoneme-associated protein mst101(2)-like	6.29771	-0.801861	1.18972	-0.673991	0.500317	0.961142
B-box type zinc finger protein ncl-1-like	10.0386	1.73685	0.944504	1.8389	0.0659304	0.600038
B-cell lymphoma 6 protein-like	112.613	0.0873358	0.403263	0.216573	0.828541	0.991383
B-cell lymphoma/leukemia 10-like	65.4012	0.630806	0.507126	1.24388	0.213542	0.819284
B-cell lymphoma/leukemia 11A-like	19.8723	-0.218359	0.851525	-0.256433	0.797616	0.991383
B-cell receptor-associated protein 31-like	37.3814	1.74763	0.992388	1.76104	0.0782324	0.622575
B-cell receptor CD22-like	15.6236	2.19211	0.934353	2.34613	0.0189697	0.407409
B-cell scaffold protein with ankyrin repeats-like	194.157	2.46673	0.944036	2.61296	0.00897615	0.306257
b(0	485.348	-0.307337	0.391397	-0.78523	0.432319	0.942933
bactericidal permeability-increasing protein-like	221.499	-3.7902	1.20661	-3.14119	0.00168261	0.143446
baculoviral IAP repeat-containing protein 2-like	5.32589	0.389758	1.58276	0.246253	0.805487	NA
baculoviral IAP repeat-containing protein 3-like	10.3075	0.683508	1.36569	0.500486	0.616733	0.976477
baculoviral IAP repeat-containing protein 7-A-like	11.2869	-0.824273	2.14539	-0.384206	0.700826	0.984223
baculoviral IAP repeat-containing protein 7-B-like	202.285	0.261999	0.410024	0.638984	0.522833	0.962696
baculoviral IAP repeat-containing protein 7-like	315.257	0.114411	0.430404	0.265822	0.790377	0.991383
baculoviral IAP repeat-containing protein 8-like	18.2207	0.175062	0.919114	0.190469	0.848942	0.991383
balbiani ring protein 1-like	13.1657	0.498974	0.99077	0.503622	0.614527	0.976477
band 3 anion transport protein-like	151.273	0.120098	0.667975	0.179795	0.857314	0.991383
band 4.1-like protein 2	131.473	-0.156893	0.420792	-0.372853	0.709258	0.985178
band 4.1-like protein 3	59.038	0.00394432	0.434994	0.00906752	0.992765	1
band 4.1-like protein 5	11.8995	-0.308478	0.808182	-0.381694	0.702688	0.984223
band 7 protein AAEL010189-like	77.2449	0.37801	0.594128	0.636244	0.524617	0.963533
BAR/IMD domain-containing adapter protein 2-like	217.549	-0.653857	0.573691	-1.13974	0.254395	0.842278
barrier-to-autointegration factor 1-like	10.0494	1.20479	1.16085	1.03786	0.299337	0.871545
basal body-orientation factor 1-like	8.47339	-0.1439	0.930678	-0.154619	0.877122	0.992442
basement membrane-specific heparan sulfate proteoglycan core protein-like	65.4215	-0.289741	0.614189	-0.471746	0.637108	0.977123
basic helix-loop-helix ARNT-like protein 1	47.2813	-0.570518	0.85535	-0.666999	0.504773	0.961836
basic immunoglobulin-like variable motif-containing protein	12.8405	-0.269747	1.51591	-0.177944	0.858767	0.991383
basic phospholipase A2-like	9.88629	2.70074	0.938485	2.87776	0.00400507	0.20937
basic proline-rich protein-like	26.3623	2.25105	1.17192	1.92082	0.0547546	0.570876
basic salivary proline-rich protein 3-like	19.6413	0.293608	0.984201	0.298322	0.765458	0.991383
basigin-like	24.3504	-1.01125	0.656779	-1.53971	0.123632	0.696601
BBSome complex member BBS2-like	23.1752	4.87744	1.39594	3.49402	0.000475799	0.0682555
BBSome complex member BBS5-like	14.7827	-0.613548	1.34624	-0.455748	0.648571	0.977123
BCAS3 microtubule associated cell migration factor-like	35.4391	-0.0684309	0.865965	-0.0790227	0.937015	0.998362
bcl-2-like protein 1	11.377	0.461467	0.777394	0.593607	0.552775	0.968374
bcl-2 homologous antagonist/killer-like	20.3829	-0.783336	1.44599	-0.54173	0.588004	0.973893
BCL2/adenovirus E1B 19 kDa protein-interacting protein 3-like	8.79176	1.75209	1.18388	1.47996	0.138883	0.719195
BDNF/NT-3 growth factors receptor-like	32.7127	0.590821	1.14981	0.513843	0.607362	0.976477
BEN domain-containing protein 3-like	9.20704	0.643399	1.13772	0.565514	0.571724	0.972474
BET1-like protein	89.1542	-1.6672	0.768355	-2.16982	0.0300202	0.486435
beta	39.7954	-0.395569	0.862868	-0.458435	0.64664	0.977123
beta-1	1993.39	-0.120874	0.302743	-0.399261	0.689701	0.982315
beta-alanine-activating enzyme-like	12.2077	1.09146	1.36968	0.796872	0.425525	0.940442
beta-arrestin-1-like	11.0145	1.02858	1.06922	0.961994	0.336053	0.896519
beta-glucuronidase-like	25.9497	1.00634	0.66407	1.51541	0.129669	0.70323
beta-hexosaminidase subunit beta-like	27.7409	0.511457	0.886361	0.57703	0.563919	0.971414
beta-lactamase-like protein 2	14.8606	-0.481992	0.829725	-0.580906	0.561304	0.970406
beta-lactamase domain-containing protein 2-like	440.909	-0.121744	0.460498	-0.264376	0.791491	0.991383
beta-sarcoglycan-like	10.8946	-0.541678	1.46722	-0.369186	0.711989	0.985286
beta-ureidopropionase-like	503.814	-0.17502	0.590651	-0.296318	0.766988	0.991383
betaine--homocysteine S-methyltransferase 1-like	23.5046	2.79215	1.13326	2.46381	0.0137468	0.372561
BICD family-like cargo adapter 1	9.32157	3.083	1.14183	2.70006	0.00693278	0.265211
bifunctional 3'-5' exonuclease/ATP-dependent helicase WRN-like	113.037	-1.04136	0.542262	-1.92039	0.0548085	0.570876
bifunctional 3'-phosphoadenosine 5'-phosphosulfate synthase-like	30.0551	-0.180402	0.760653	-0.237167	0.812527	0.991383
bifunctional apoptosis regulator-like	4.97313	0.500135	1.59768	0.313038	0.754252	NA
bifunctional arginine demethylase and lysyl-hydroxylase JMJD6-A-like	50.7941	-0.0759791	0.552429	-0.137536	0.890607	0.994349
bifunctional arginine demethylase and lysyl-hydroxylase psr-1-like	55.0308	0.893598	0.962176	0.928726	0.353031	0.908857
bifunctional glutamate/proline--tRNA ligase-like	15.323	-0.840567	0.739927	-1.13601	0.255951	0.842278
bifunctional peptidase and (3S)-lysyl hydroxylase Jmjd7-like	19.3947	-0.0637376	0.588166	-0.108367	0.913705	0.997397
biogenesis of lysosome-related organelles complex 1 subunit 6-like	201.72	-1.09726	0.916142	-1.1977	0.231035	0.829336
BMP-binding endothelial regulator protein-like	10.0801	-1.25165	1.1561	-1.08265	0.278963	0.860224
bombesin receptor subtype-3-like	98.5997	-1.14057	0.760864	-1.49905	0.133861	0.707057
bone morphogenetic protein 1-like	185.078	0.292179	0.528289	0.553066	0.580218	0.972474
bone morphogenetic protein 2-like	19.5539	-1.40863	1.10426	-1.27563	0.202085	0.796728
bone morphogenetic protein 7-like	13.5767	-1.85497	0.925371	-2.00457	0.0450088	0.540834
bone morphogenetic protein receptor type-2-like	53.5993	-0.725908	0.852351	-0.851653	0.394407	0.930243
borealin-like	23.872	-1.87783	1.17298	-1.6009	0.109398	0.674791
BOS complex subunit ncln-like	4.34353	-1.29706	1.74888	-0.741652	0.458298	NA
Bprotein-1-related complex subunit 7-like	19.215	0.695072	0.955716	0.727279	0.467055	0.955621
branched-chain alpha-ketoacid dehydrogenase kinase-like	8.04627	-0.856343	1.17443	-0.729155	0.465907	0.954807
breast cancer type 2 susceptibility protein homolog	20.5072	-0.678482	1.02767	-0.660217	0.509115	0.961836
brevican core protein-like	67.8194	0.669451	0.858388	0.779893	0.435454	0.94394
bridge-like lipid transfer protein family member 3B	20.8212	-0.117621	1.09451	-0.107464	0.914421	0.997397
BRISC complex subunit Abraxas 2-like	11.9346	-0.98414	0.814493	-1.20828	0.226938	0.829336
BRO1 domain-containing protein BROX-like	8.86038	1.53533	0.979595	1.56732	0.117041	0.684673
bromodomain-containing protein 3-like	34.913	-0.991757	0.574403	-1.72659	0.0842421	0.634497
bromodomain-containing protein 8-like	7.26738	-1.02854	1.02704	-1.00146	0.316604	0.888898
bromodomain-containing protein DDB_G0270170-like	3.7135	1.98208	2.50502	0.791245	0.428801	NA
bromodomain adjacent to zinc finger domain protein 1A-like	15.1495	-0.271258	0.675297	-0.401687	0.687915	0.982315
bromodomain adjacent to zinc finger domain protein 2B-like	13.4508	0.288774	0.663242	0.435398	0.663274	0.980207
BSD domain-containing protein 1-like	4.63356	-1.45597	1.10766	-1.31446	0.188693	NA
BTB and MATH domain-containing protein 38-like	134.842	-0.281331	0.536909	-0.523982	0.600291	0.976477
BTB/POZ domain-containing protein 16-like	17.8978	-1.44823	1.94254	-0.745535	0.455948	0.949798
BTB/POZ domain-containing protein 17-like	21.3939	0.775056	0.679308	1.14095	0.253891	0.842278
BTB/POZ domain-containing protein 2-like	170.384	0.683433	0.711373	0.960723	0.336691	0.897091
BTB/POZ domain-containing protein 6-A-like	10.5086	-0.523336	1.46132	-0.358126	0.720249	0.98621
BTB/POZ domain-containing protein 6-like	117.093	-0.6607	0.686758	-0.962056	0.336021	0.896519
BTB/POZ domain-containing protein 7-like	712.149	-0.192305	0.752663	-0.255499	0.798338	0.991383
BTB/POZ domain-containing protein 8-like	11.2428	-1.62814	1.32827	-1.22575	0.220292	0.823724
BTB/POZ domain-containing protein kctd15-like	15.0708	0.735985	1.06079	0.693809	0.487802	0.959821
BTB/POZ domain-containing protein KCTD7-like	395.506	-0.442245	0.924587	-0.478316	0.632425	0.977123
C-Jun-amino-terminal kinase-interacting protein 1-like	31.7228	0.718752	0.76213	0.943083	0.345639	0.901517
C-Jun-amino-terminal kinase-interacting protein 4-like	14.2757	-0.0168255	0.79454	-0.0211763	0.983105	0.999492
C-Maf-inducing protein-like	9.19281	1.08727	0.946054	1.14927	0.250443	0.842278
c-Myc-binding protein-like	8.13806	-0.267641	0.920435	-0.290777	0.771222	0.991383
C-terminal-binding protein-like	6.63231	0.377096	1.26066	0.299127	0.764843	0.991383
C-type lectin domain family 10 member A-like	25.3618	2.34947	1.3743	1.70958	NA	NA
C-type lectin domain family 3 member A-like	14.5606	-1.43956	1.08695	-1.3244	0.185369	0.779223
C-type lectin domain family 4 member E-like	6.95227	1.63601	1.53771	1.06392	0.287364	0.865151
C2 domain-containing protein 3-like	47.612	-0.676794	0.761817	-0.888394	0.374329	0.923773
C3 and PZP-like alpha-2-macroglobulin domain-containing protein 8	77.1437	-0.604629	1.05128	-0.575139	0.565197	0.971414
cadherin-87A-like	56.7549	0.262784	0.64988	0.404357	0.68595	0.982315
cadherin-like and PC-esterase domain-containing protein 1	9.86413	-1.31685	1.99864	-0.658873	NA	NA
cadherin EGF LAG seven-pass G-type receptor 2-like	42.8328	-1.49367	0.700985	-2.13081	0.0331044	0.492761
calcineurin B homologous protein 1-like	131.633	1.52603	0.701151	2.17646	0.0295208	0.485278
calcitonin gene-related peptide type 1 receptor-like	16.4294	0.0657153	1.18255	0.0555709	0.955684	0.998362
calcium-activated chloride channel regulator 4-like	5.43395	1.68621	1.2632	1.33487	0.181918	NA
calcium-activated potassium channel slowpoke-like	104.992	1.79025	0.642854	2.78485	0.00535525	0.228243
calcium-binding and coiled-coil domain-containing protein 2-like	38.2313	0.0736746	0.784634	0.0938968	0.925191	0.998362
calcium-binding mitochondrial carrier protein SCaMC-2-like	23.2404	-1.48717	0.984445	-1.51067	0.130873	0.706121
calcium-independent phospholipase A2-gamma-like	132.187	0.0253165	0.711231	0.0355954	0.971605	0.998362
calcium-independent protein kinase C-like	17.9379	-0.376969	0.810327	-0.465205	0.641784	0.977123
calcium-responsive transcription factor-like	13.5975	-0.211821	0.879756	-0.240772	0.809732	0.991383
calcium-transporting ATPase sarcoplasmic/endoplasmic reticulum type-like	5.51915	-1.20457	1.24988	-0.963747	0.335173	0.896445
calcium-transporting ATPase type 2C member 1-like	8.07625	-2.08968	1.21222	-1.72384	0.0847363	0.634497
calcium permeable stress-gated cation channel 1-like	61.4417	0.59246	0.632019	0.937407	0.348549	0.905367
calcium/calmodulin-dependent protein kinase kinase 2-like	8.90063	-0.970897	1.03296	-0.939915	0.347261	0.903747
calcium/calmodulin-dependent protein kinase type II delta chain-like	12.6368	-1.96004	1.08698	-1.80319	0.0713582	0.607025
calcyphosin-2-like	26.6658	0.0470159	0.813078	0.0578246	0.953888	0.998362
calcyphosin-like protein	6.29024	-0.518096	1.08739	-0.476458	0.633748	0.977123
calmodulin	16.0142	0.236491	0.747412	0.316413	0.751689	0.989509
calmodulin-like	4876.81	2.09754	1.00185	2.09367	0.0362893	0.507889
calmodulin-regulated spectrin-associated protein 1-B-like	16.212	0.704443	1.03096	0.683291	0.494423	0.959821
calnexin-like	8.23041	-1.0124	1.11794	-0.905595	0.36515	0.916163
calpain-15-like	180.814	0.292315	0.730197	0.400324	0.688918	0.982315
calpain-5-like	57.2415	0.528568	0.699707	0.755413	0.450001	0.946352
calpain-7-like	23.4899	4.30698	1.12807	3.81799	0.000134541	0.0404392
calpain-9-like	7.47854	0.0395877	0.926307	0.0427371	0.965911	0.998362
calphotin-like	13.4012	2.59857	1.27217	2.04262	0.0410896	0.52715
calponin homology domain-containing protein DDB_G0272472-like	293.017	-0.309938	0.414564	-0.747625	0.454686	0.949229
calreticulin-like	349.393	-0.461427	0.493239	-0.935505	0.349528	0.906418
calsyntenin-1-like	80.2966	-0.385712	1.0234	-0.376892	0.706254	0.985178
calumenin-like	7.03575	-1.36963	1.02262	-1.33934	0.180461	0.774069
cAMP-dependent protein kinase catalytic subunit alpha	269.588	0.0455074	0.571826	0.0795825	0.936569	0.998362
cAMP-regulated phosphoprotein 21-like	37.6365	0.266745	0.857426	0.3111	0.755724	0.990461
cAMP-responsive element-binding protein-like 2	6.43992	-2.00617	1.27017	-1.57945	0.114233	0.682919
cAMP-responsive element modulator-like	14.1514	0.850811	1.02489	0.830149	0.406455	0.935513
CAP-Gly domain-containing linker protein 1-like	43.2897	0.638568	0.780071	0.818603	0.413013	0.93603
cap-specific mRNA (nucleoside-2'-O-)-methyltransferase 1-like	71.6724	-0.866082	1.01311	-0.854873	0.392622	0.929732
caprin-1-like	48.5871	0.0596216	0.547191	0.108959	0.913235	0.997397
carbohydrate deacetylase-like	37.5331	0.888345	0.609696	1.45703	0.145108	0.72741
carbohydrate sulfotransferase 1-like	133.405	0.418501	0.758816	0.551519	0.581278	0.973893
carbohydrate sulfotransferase 11-like	73.9897	0.808184	0.791739	1.02077	0.307364	0.881646
carbohydrate sulfotransferase 15-like	1200.47	-0.313361	0.666191	-0.470377	0.638086	0.977123
carbohydrate sulfotransferase 8-like	73.358	0.812396	0.710589	1.14327	0.252926	0.842278
carbonic anhydrase-like	5.91497	-2.16385	1.02983	-2.10117	0.0356256	0.505172
carbonic anhydrase 1-like	78.2513	-0.193687	0.477149	-0.405924	0.684798	0.982315
carbonic anhydrase 14-like	10.5172	0.466771	2.39546	0.194856	0.845506	0.991383
carbonic anhydrase 2-like	56.7001	-0.32772	0.733847	-0.446579	0.655179	0.977123
carboxy-terminal kinesin 2-like	81.9265	1.67232	1.30475	1.28171	0.199943	0.796239
carboxylesterase 5A-like	6.99362	3.63932	1.76586	2.06094	0.0393091	0.518493
carboxypeptidase D-like	41.2273	0.743731	0.534751	1.3908	0.164286	0.756516
carboxypeptidase inhibitor SmCI-like	6.53211	-0.886577	2.09381	-0.423427	0.671984	0.982315
carboxypeptidase N subunit 2-like	9.3929	0.755458	1.13326	0.666623	0.505013	0.961836
cardioacceleratory peptide receptor-like	18.3434	0.02617	0.807174	0.0324217	0.974136	0.998362
carnitine O-palmitoyltransferase 1	51.0346	2.30406	0.673103	3.42305	0.000619235	0.0781722
carnosine synthase 1-like	94.6405	-0.570756	0.606043	-0.941775	0.346308	0.902239
carotenoid isomerooxygenase-like	36.68	-0.456888	0.638149	-0.715958	0.474017	0.956444
cartilage matrix protein-like	598.566	-0.775902	0.432456	-1.79418	0.0727852	0.608503
casein kinase I	10.8627	-0.249609	1.01705	-0.245424	0.806128	0.991383
casein kinase I-like	17.1836	0.490135	0.716871	0.683714	0.494156	0.959821
caskin-2-like	28.4836	0.561109	1.19931	0.467862	0.639884	0.977123
caspase-3-like	911.244	0.141805	0.372459	0.380728	0.703405	0.984223
caspase-6-like	297.456	0.347831	0.585714	0.593858	0.552607	0.968374
caspase-7-like	281.233	-0.533144	0.448656	-1.18831	0.23471	0.831832
caspase-8-like	5.13526	0.164281	1.27235	0.129116	0.897266	NA
caspase recruitment domain-containing protein 14-like	8.64627	0.085912	0.807678	0.106369	0.915289	0.997397
catenin beta-like	4.90178	1.86789	1.46321	1.27657	0.201754	NA
cathepsin B-like	11.3722	0.317924	1.00871	0.315178	0.752626	0.989849
cathepsin L-like	19.9926	0.356384	0.733566	0.485825	0.627091	0.977123
cation-dependent mannose-6-phosphate receptor-like	180.099	0.356238	0.519314	0.685979	0.492726	0.959821
cation-independent mannose-6-phosphate receptor-like	13.6815	2.88653	1.34303	2.14926	0.031614	0.489283
CCHC-type zinc finger nucleic acid binding protein-like	41.8289	-0.0548221	0.592016	-0.0926024	0.926219	0.998362
CCR4-NOT transcription complex subunit 4-like	6.40854	1.34955	0.855323	1.57782	0.114606	0.682919
CCR4-NOT transcription complex subunit 6-like	13.5119	0.0236943	0.750386	0.0315762	0.97481	0.998362
CCR4-NOT transcription complex subunit 7-like	11.9096	1.08879	1.33143	0.817761	0.413493	0.93603
CD109 antigen-like	10.681	0.852002	1.21204	0.702947	0.482089	0.959617
CD63 antigen-like	8.80892	0.483723	3.8139	0.126832	NA	NA
CD82 antigen-like	155.228	-1.45515	0.776124	-1.87489	0.0608074	0.592133
cdc42 homolog	46.7173	-0.912111	0.548667	-1.66241	0.0964303	0.653779
CDC42 small effector protein 2-like	78.228	-0.211181	0.72487	-0.291337	0.770794	0.991383
CDK2-associated and cullin domain-containing protein 1-like	80.9517	-0.0394597	0.827943	-0.0476599	0.961987	0.998362
CDK5 and ABL1 enzyme substrate 1-like	64.8625	0.327581	0.645806	0.507244	0.611984	0.976477
CDP-diacylglycerol--inositol 3-phosphatidyltransferase-like	20.0202	3.87389	1.00291	3.86267	0.000112154	0.0391565
cell adhesion molecule 2-like	12.2132	-0.163819	0.898247	-0.182376	0.855287	0.991383
cell adhesion molecule CEACAM1-like	42.3273	0.319698	0.472121	0.677152	0.498309	0.959821
cell adhesion molecule CEACAM5-like	22.3176	-0.598832	0.735675	-0.81399	0.415651	0.93603
cell adhesion molecule Dscam1-like	116.873	-0.692616	1.00245	-0.690925	0.489613	0.959821
cell adhesion molecule Dscam2-like	56.0469	-0.585882	0.959162	-0.610828	0.541314	0.967101
cell death abnormality protein 1-like	37.4985	1.09029	1.01367	1.07559	0.282111	0.862582
cell division control protein 42 homolog	72.0829	0.137738	0.536879	0.256554	0.797523	0.991383
cell division control protein 45 homolog	26.7929	-0.601359	0.951605	-0.631942	0.527425	0.964958
cell division cycle-associated protein 3-like	14.8633	0.399475	1.3699	0.291608	0.770586	0.991383
cell division cycle and apoptosis regulator protein 1-like	14.6801	-0.0923126	0.71629	-0.128876	0.897456	0.995144
cell division cycle protein 20 homolog	4.75077	-2.43888	2.01187	-1.21224	0.225419	NA
cellular tumor antigen p53-like	18.6748	-0.0774144	1.06522	-0.0726743	0.942065	0.998362
centriolin-like	24.046	-0.175779	0.509321	-0.345124	0.730001	0.987292
centromere protein L-like	11.9987	-0.594186	1.29644	-0.458322	0.646721	0.977123
centromere protein N-B-like	359.2	0.801485	0.751736	1.06618	0.286343	0.864
centrosomal protein 15-like	189.832	-1.4847	0.767805	-1.93369	0.0531512	0.566942
centrosomal protein 43-like	56.4216	-0.586591	0.713841	-0.821739	0.411225	0.93603
centrosomal protein of 104 kDa-like	67.9685	-0.3516	1.16905	-0.300758	0.763599	0.991383
centrosomal protein of 112 kDa-like	8.53232	-1.07133	0.988816	-1.08345	0.278609	0.860224
centrosomal protein of 128 kDa-like	8.92931	-0.0291103	1.21215	-0.0240154	0.98084	0.999338
centrosomal protein of 152 kDa-like	18.9814	0.0810826	0.621105	0.130546	0.896135	0.994795
centrosomal protein of 162 kDa-like	17.6048	0.201623	0.911111	0.221294	0.824864	0.991383
centrosomal protein of 164 kDa-like	37.8043	0.0292682	0.574064	0.0509841	0.959338	0.998362
centrosomal protein of 19 kDa-like	17.6595	-0.0348832	0.729379	-0.0478259	0.961855	0.998362
centrosomal protein of 89 kDa-like	11.2753	0.731961	1.09543	0.668196	0.504009	0.961836
centrosome-associated protein 350-like	23.7427	0.38591	0.616024	0.626454	0.531017	0.967101
centrosome and spindle pole-associated protein 1-like	31.3874	0.156368	0.503673	0.310457	0.756214	0.990461
cephalotocin receptor 1-like	15.3977	0.103922	1.05591	0.0984197	0.921599	0.998362
cephalotoxin-like protein	1016.25	-1.49815	0.742956	-2.01647	0.0437513	0.536609
ceramide kinase-like	56.7057	0.314932	0.692647	0.454678	0.649341	0.977123
ceramide synthase 5-like	38.3131	-0.307227	0.985912	-0.311617	0.755332	0.990373
ceramide synthase 6-like	118.138	0.18964	0.74897	0.253201	0.800113	0.991383
cerebellar degeneration-related antigen 1-like	10.2752	2.10505	1.29276	1.62834	0.103454	0.667371
cerebellar degeneration-related protein 2-like	59.9249	0.0730557	0.953629	0.076608	0.938935	0.998362
cerebellin-1-like	303.696	-0.254613	0.435601	-0.584509	0.558878	0.96903
cerebellin-2-like	14.0509	3.99518	1.41415	2.82514	0.00472598	0.223906
cGMP-inhibited 3'	7.13191	-0.200188	1.06112	-0.188657	0.850362	0.991383
cGMP-specific 3'	4.55169	2.11015	1.4485	1.45678	0.145176	NA
chaoptin-like	124.513	-0.821243	0.940674	-0.873037	0.382643	0.928418
chaperone Ric-8A-like	5.01591	-1.66677	1.35079	-1.23393	0.21723	NA
charged multivesicular body protein 2a-like	91.1223	0.316489	0.527804	0.599634	0.54875	0.967529
charged multivesicular body protein 2b-like	7.15649	2.29748	1.06204	2.16328	0.0305197	0.487463
chitin synthase-like	165.951	-0.106351	0.651163	-0.163325	0.870263	0.991679
chitin synthase chs-2-like	283.288	0.182055	0.489502	0.371918	0.709954	0.985178
chitinase-3-like protein 1	15.4644	-0.44601	0.998799	-0.446546	0.655203	0.977123
chitobiase-like	59.5548	0.75287	0.705741	1.06678	0.286071	0.864
chitotriosidase-1-like	7.91729	0.87275	1.1076	0.787967	0.430716	0.942677
chloride channel protein 2-like	24.2046	1.23625	0.714754	1.72962	0.0836989	0.634369
chloride channel protein C-like	13.237	0.683462	0.856473	0.797996	0.424873	0.940442
chloride intracellular channel Clic-like	6.74321	-0.295565	0.889703	-0.332207	0.739733	0.988718
cholecystokinin receptor-like	81.2568	0.785663	0.659485	1.19133	0.233524	0.831362
cholecystokinin receptor type A-like	37.9176	0.608894	1.05085	0.579432	0.562298	0.970708
cholesterol 24-hydroxylase-like	102.577	-1.29459	0.645411	-2.00585	0.0448727	0.540834
cholesterol 25-hydroxylase-like	7.55198	-0.340728	1.41429	-0.240919	0.809618	0.991383
cholesterol transporter ABCA5-like	12.2069	-4.46323	1.23751	-3.60663	0.000310204	0.0546934
choline-phosphate cytidylyltransferase B-like	28.978	-1.0406	1.23441	-0.84299	0.399234	0.931509
choline O-acetyltransferase-like	248.265	0.392355	0.718109	0.546372	0.58481	0.973893
choline transporter-like protein 1	145.291	0.0942377	0.638423	0.14761	0.88265	0.993186
choline transporter-like protein 2	83.0539	-1.67399	0.732051	-2.28671	0.0222126	0.439517
choline/ethanolamine kinase-like	33.0667	-0.0982	1.40379	-0.0699538	0.94423	0.998362
choline/ethanolamine transporter flvcr2a-like	127.694	0.393625	0.70536	0.558048	0.576811	0.972474
choline/ethanolamine transporter flvcr2b-like	108.47	0.264371	1.24811	0.211818	0.832249	0.991383
chondroadherin-like	40.6317	1.01214	0.723611	1.39873	0.161894	0.755913
chondroitin sulfate synthase 1-like	292.768	0.743176	0.569039	1.30602	0.191546	0.785722
chordin-like protein 1	6.97523	-0.670022	1.11853	-0.599021	0.549159	0.967529
chromatin-remodeling ATPase INO80-like	78.21	-1.83007	1.24166	-1.47389	0.140511	0.723323
chromatin assembly factor 1 subunit A-like	24.5192	-0.157541	0.790087	-0.199397	0.841952	0.991383
chromatin target of PRMT1 protein-like	30.3084	1.54156	0.851333	1.81076	0.0701776	0.607025
chromo domain-containing protein cec-1-like	455.396	1.21229	0.554234	2.18733	0.0287184	0.477027
chromobox protein homolog 1-like	20.7301	-0.000958085	0.603287	-0.00158811	0.998733	1
chromobox protein homolog 7-like	5.56191	0.51492	1.14031	0.451563	0.651584	0.977123
chromodomain-helicase-DNA-binding protein 1-like	24.4692	0.00399044	0.735822	0.0054231	0.995673	1
chromodomain-helicase-DNA-binding protein 8-like	13.6531	0.522195	0.695146	0.751202	0.452531	0.947847
chromodomain-helicase-DNA-binding protein Mi-2 homolog	109.61	-0.397901	0.456319	-0.87198	0.383219	0.928418
chromosome-associated kinesin KIF4-like	22.2329	1.22823	1.16954	1.05019	0.293632	0.870286
chromosome partition protein Smc-like	95.486	0.638869	0.655735	0.974281	0.329917	0.891922
chymotrypsin-like protease CTRL-1	7.00147	-1.55176	2.28472	-0.679193	0.497016	0.959821
cilia- and flagella- associated protein 210-like	23.6652	-0.154461	0.573199	-0.269471	0.787567	0.991383
cilia- and flagella-associated protein 184-like	22.0693	0.355248	0.606156	0.586067	0.557831	0.968646
cilia- and flagella-associated protein 337-like	25.0606	0.550948	0.909892	0.605508	0.544841	0.967101
cilia- and flagella-associated protein 43-like	8.73861	-0.591082	0.802644	-0.736418	0.461476	0.952309
cilia- and flagella-associated protein 44-like	139.355	-0.353102	0.557913	-0.632897	0.526801	0.964935
cilia- and flagella-associated protein 45-like	28.9683	0.0944184	0.715894	0.131889	0.895072	0.994349
cilia- and flagella-associated protein 46-like	6.00112	0.465366	1.01298	0.459401	0.645946	0.977123
cilia- and flagella-associated protein 47-like	10.0332	-0.232292	1.01719	-0.228367	0.819361	0.991383
cilia- and flagella-associated protein 53-like	9.76046	-0.539596	1.01397	-0.532163	0.594613	0.975085
cilia- and flagella-associated protein 57-like	16.6673	1.042	0.968814	1.07554	0.282132	0.862582
cilia- and flagella-associated protein 58-like	16.4477	0.652433	0.702225	0.929095	0.35284	0.908857
cilia- and flagella-associated protein 61-like	13.4088	-0.026007	0.969091	-0.0268365	0.97859	0.998846
cilia- and flagella-associated protein 74-like	22.3111	-1.23321	0.918073	-1.34326	0.179188	0.774034
cilia- and flagella-associated protein 91-like	4.03942	5.09278	3.02491	1.68362	0.0922558	NA
cingulin-like	10.9248	0.633394	1.01436	0.624428	0.532346	0.967101
circadian locomoter output cycles protein kaput-like	145.297	-0.441089	0.561688	-0.785292	0.432283	0.942933
circularly permutated Ras protein 1-like	236.29	0.863346	0.608192	1.41953	0.155745	0.745491
circumsporozoite protein-like	6.51784	4.04593	2.31166	1.75022	0.0800797	0.626567
citramalyl-CoA lyase	143.464	0.0411638	0.688762	0.0597649	0.952343	0.998362
CKLF-like MARVEL transmembrane domain-containing protein 7	6.04047	1.10629	2.12724	0.52006	0.603022	0.976477
clathrin heavy chain 1	8.26073	-0.855703	1.11864	-0.764951	0.444301	0.94394
clathrin heavy chain linker domain-containing protein 1-like	21.1108	-0.652756	0.999443	-0.65312	0.513679	0.961836
clathrin interactor 1-like	9.89042	0.416796	0.958461	0.43486	0.663664	0.980207
clathrin light chain B-like	35.171	-0.106555	0.528385	-0.201663	0.840181	0.991383
claudin-10-like	31.9108	0.430095	0.890135	0.483179	0.628969	0.977123
clavesin-2-like	26.9514	-0.330348	0.823096	-0.401348	0.688164	0.982315
cleavage and polyadenylation specificity factor subunit 2-like	42.0821	-0.369739	0.935627	-0.395178	0.692712	0.982315
cleavage and polyadenylation specificity factor subunit 4-like	28.3883	-1.58298	1.14252	-1.38552	0.165895	0.756516
clumping factor A-like	80.3134	-0.826837	0.524873	-1.57531	0.115185	0.682919
clustered mitochondria protein homolog	8.77557	5.71909	4.71885	1.21197	0.225525	0.828589
clusterin-associated protein 1-like	6.72362	0.764692	0.842011	0.908174	0.363786	0.916163
co-chaperone protein daf-41-like	26.2034	-0.061321	0.585296	-0.104769	0.916559	0.997641
coactosin-like protein	90.6484	0.247213	0.519217	0.476126	0.633984	0.977123
coatomer subunit beta'-like	8.07496	0.446274	0.966952	0.461527	0.644421	0.977123
coatomer subunit zeta-1-like	44.3784	0.0938368	0.558077	0.168143	0.866471	0.991383
cocaine esterase-like	40.9499	-0.848283	0.638564	-1.32842	0.184039	0.777578
coiled-coil and C2 domain-containing protein 2A-like	17.2316	-0.0576228	0.702984	-0.0819689	0.934671	0.998362
coiled-coil domain-containing protein 110-like	25.3202	-2.48399	1.18385	-2.09823	NA	NA
coiled-coil domain-containing protein 124-A-like	299.365	-0.0286223	0.649386	-0.044076	0.964844	0.998362
coiled-coil domain-containing protein 125-like	9.48189	-1.02113	1.71155	-0.596609	0.550768	0.967529
coiled-coil domain-containing protein 13-like	9.93769	-0.733953	1.03681	-0.707894	0.479011	0.95958
coiled-coil domain-containing protein 134-like	15.164	0.827295	1.15597	0.715673	0.474193	0.956444
coiled-coil domain-containing protein 146-like	5.92602	0.792006	1.21446	0.652145	0.514308	0.961836
coiled-coil domain-containing protein 149-like	87.773	-0.927672	0.768168	-1.20764	0.227185	0.829336
coiled-coil domain-containing protein 166-like	8.82658	0.772771	0.797779	0.968653	0.332718	0.894048
coiled-coil domain-containing protein 181-like	23.659	0.225469	0.496348	0.454257	0.649644	0.977123
coiled-coil domain-containing protein 186-like	115.025	-0.635938	0.52751	-1.20555	0.227992	0.829336
coiled-coil domain-containing protein 22 homolog	28.6089	0.144431	0.885192	0.163163	0.87039	0.991679
coiled-coil domain-containing protein 30-like	7.03017	-0.180983	1.0248	-0.176604	0.85982	0.991383
coiled-coil domain-containing protein 33-like	7.51454	3.58482	1.28657	2.78633	0.0053308	0.228243
coiled-coil domain-containing protein 34-like	11.3445	-0.080042	0.683212	-0.117156	0.906737	0.996557
coiled-coil domain-containing protein 42 homolog	50.5383	-0.327183	0.560938	-0.583279	0.559705	0.96903
coiled-coil domain-containing protein 62-like	15.2924	-0.667604	0.781777	-0.853957	0.393129	0.929732
coiled-coil domain-containing protein 74B-like	31.0051	-0.0632836	0.539462	-0.117309	0.906615	0.996557
coiled-coil domain-containing protein 78-like	13.0167	4.04482	1.19305	3.39033	0.000698082	0.0847365
coiled-coil domain-containing protein 83-like	15.5938	-0.115915	0.777889	-0.149012	0.881544	0.993126
coiled-coil domain-containing protein 85C-like	13.0516	-0.227414	1.3669	-0.166372	0.867864	0.991383
coiled-coil domain-containing protein 89-like	3.99084	5.7162	1.74569	3.27446	0.00105864	NA
coiled-coil domain-containing protein 9-like	446.667	-0.0213893	0.628062	-0.0340561	0.972832	0.998362
coiled-coil domain-containing protein 91-like	4.46823	0.91493	1.2484	0.732881	0.463631	NA
coiled-coil domain-containing protein PF3D7_1144200-like	17.1115	-0.792317	1.11958	-0.707692	0.479137	0.95958
coiled-coil domain-containing protein R3HCC1L-like	56.1562	-0.148823	0.59791	-0.248905	0.803434	0.991383
cold shock domain-containing protein E1-like	46.2939	0.320898	0.515351	0.622678	0.533496	0.967101
collagen alpha-1(I) chain-like	104.062	1.74899	0.896374	1.95118	0.0510355	0.561213
collagen alpha-1(II) chain-like	29.6975	-0.124247	0.644633	-0.19274	0.847162	0.991383
collagen alpha-1(IV) chain-like	7.11999	0.213708	1.20926	0.176726	0.859724	0.991383
collagen alpha-1(IX) chain-like	8.49859	0.983306	1.23785	0.794368	0.426981	0.940442
collagen alpha-1(V) chain-like	7.97082	-0.231103	1.09248	-0.211539	0.832467	0.991383
collagen alpha-1(X) chain-like	10.4281	-1.76185	1.3071	-1.34791	0.177686	0.772951
collagen alpha-1(XII) chain-like	27.108	-0.324054	0.626198	-0.517495	0.604811	0.976477
collagen alpha-1(XIII) chain-like	23.4748	-1.47826	0.870175	-1.69881	0.0893549	0.644323
collagen alpha-5(VI) chain-like	48.8782	-0.71446	0.968092	-0.738008	NA	NA
collagen alpha-6(VI) chain-like	6.74826	-1.69069	1.0178	-1.66113	0.0966883	0.65421
collectin-11-like	357.111	-0.78808	0.959696	-0.821177	0.411546	0.93603
collectin-12-like	201.239	-0.445533	0.577733	-0.771176	0.440603	0.94394
colorectal mutant cancer protein-like	9.01518	0.438687	1.1566	0.379292	0.704471	0.98448
COMM domain-containing protein 5-like	18.4002	1.64394	1.01054	1.62679	0.103782	0.667757
complement C1q-like protein 2	33.0802	-0.133837	0.840376	-0.159258	0.873466	0.992228
complement C1q-like protein 3	17.0262	1.15711	0.762338	1.51785	0.129053	0.702226
complement C1q-like protein 4	8.58388	-1.20698	1.09851	-1.09874	0.271881	0.852088
complement C1q and tumor necrosis factor-related protein 9-like	6.25211	-0.908501	1.53959	-0.590095	0.555127	0.968374
complement C1q subcomponent subunit A-like	136.64	-0.0410435	0.867025	-0.0473383	0.962244	0.998362
complement C1q subcomponent subunit B-like	56.8255	-0.0624062	0.929775	-0.0671197	0.946486	0.998362
complement C1q tumor necrosis factor-related protein 3-like	82.9303	0.0235116	0.534654	0.0439753	0.964924	0.998362
conditioned medium factor receptor 1-like	14.045	-2.52639	1.47198	-1.71633	0.0861025	0.638366
conserved oligomeric Golgi complex subunit 8-like	9.8664	-1.38591	1.19339	-1.16132	0.24551	0.842278
constitutive coactivator of PPAR-gamma-like protein 1	10.1775	-0.0626616	0.92386	-0.0678258	0.945924	0.998362
contactin-3-like	17.2163	0.691611	1.30339	0.530624	0.595679	0.975085
contactin-4-like	26.9895	-0.681997	0.810174	-0.841791	0.399905	0.931509
contactin-like	12.4771	-0.847277	1.10528	-0.76657	0.443337	0.94394
copine-3-like	8.47121	-2.19263	1.66191	-1.31935	0.187054	0.780359
copine-8-like	12.7331	-1.59906	1.02238	-1.56405	0.117806	0.685594
copper-transporting ATPase 1-like	12.5349	0.846605	0.892921	0.94813	0.343063	0.900795
copper chaperone for superoxide dismutase-like	22.5521	-1.83882	1.32164	-1.39132	0.164129	0.756516
cordon-bleu protein-like 1	8.45828	0.739553	0.890336	0.830645	0.406174	0.935513
craniofacial development protein 2-like	106.526	0.114786	0.6909	0.166139	0.868047	0.991383
CREB-binding protein-like	6.84538	0.114491	0.909008	0.125952	0.89977	0.995308
CREB-regulated transcription coactivator 1-like	21.3493	-1.71905	0.802297	-2.14266	0.0321407	0.491338
crooked neck-like protein 1	6.60196	-1.25929	1.46155	-0.861614	0.3889	0.928418
crt homolog 3-like	15.5184	-1.6613	1.06914	-1.55387	0.120216	0.689661
cryptochrome-1-like	156.265	1.04441	0.634096	1.64708	0.0995411	0.66312
CTD nuclear envelope phosphatase 1-like	17.4902	0.249376	1.31283	0.189953	0.849346	0.991383
CTD small phosphatase-like protein 3	26.8386	-0.0928036	0.652605	-0.142205	0.886918	0.994349
CUB and sushi domain-containing protein 3-like	121.743	-0.419584	0.611648	-0.685989	0.49272	0.959821
CUB and zona pellucida-like domain-containing protein 1	16.0585	-0.631952	0.961653	-0.657153	0.511083	0.961836
cubilin-like	62.3475	-2.02651	0.929576	-2.18004	0.0292544	0.484655
cullin-2-like	7.68629	0.176269	0.850223	0.20732	0.83576	0.991383
cullin-3-A-like	11.1739	-1.22961	1.36941	-0.897909	NA	NA
cullin-5-like	10.0624	-2.60536	1.13113	-2.30332	0.0212608	0.431964
cuticle protein 16.5-like	8.21279	0.54091	1.16843	0.462936	0.64341	0.977123
cuticle protein 79-like	20.5067	-0.011098	0.934687	-0.0118735	0.990527	1
CWF19-like protein 2	7.4022	-0.525805	0.774335	-0.679041	0.497112	0.959821
cyclic AMP-dependent transcription factor ATF-3-like	62.7842	-0.042931	0.56097	-0.0765299	0.938998	0.998362
cyclic AMP-dependent transcription factor ATF-4-like	59.6085	-0.0173857	0.412944	-0.042102	0.966417	0.998362
cyclic AMP-inducible protein BP74-like	11.99	0.534482	1.90259	0.280923	0.77877	0.991383
cyclic AMP-responsive element-binding protein 3-like protein 2	22.4056	-0.626219	0.637409	-0.982445	0.325881	0.890844
cyclic GMP-AMP synthase-like receptor	127.17	1.26311	0.795299	1.58822	0.112238	0.682919
cyclic GMP-AMP synthase-like receptor 1	201.57	0.0198742	0.567528	0.0350189	0.972065	0.998362
cyclic GMP-AMP synthase-like receptor 2	17.4001	-0.205176	1.27954	-0.160351	0.872605	0.991837
cyclic nucleotide-binding domain-containing protein 2-like	58.4416	0.2519	0.870901	0.28924	0.772398	0.991383
cyclin-D-binding Myb-like transcription factor 1	48.6866	2.98972	0.915959	3.26403	0.0010984	0.113657
cyclin-dependent kinase-like 4	12.8009	-0.254104	1.16467	-0.218177	0.827291	0.991383
cyclin-dependent kinase 11B-like	19.6571	0.298531	0.587489	0.508148	0.611349	0.976477
cyclin-dependent kinase 12-like	10.3014	-0.562843	0.747502	-0.752965	0.451471	0.947053
cyclin-dependent kinase 8-like	9.87828	-0.59653	1.37179	-0.434855	0.663668	0.980207
cyclin-dependent kinase inhibitor 1-like	21.2387	1.43804	0.614374	2.34066	0.0192497	0.409105
cyclin-dependent kinase inhibitor 3-like	371.399	-0.047953	0.408504	-0.117387	0.906554	0.996557
cyclin-dependent kinases regulatory subunit 1-like	21.3422	-0.162104	0.865898	-0.18721	0.851496	0.991383
cyclin-I-like	45.1142	0.431019	0.542096	0.795096	0.426558	0.940442
cyclin-J-like	37.2266	-0.566746	0.897763	-0.631287	0.527853	0.965461
cyclin-L1-like	9.94171	1.2708	1.00134	1.2691	0.204404	0.803357
cyclin-T2-like	7.91535	0.186686	0.863354	0.216234	0.828805	0.991383
cyclin-Y-like protein 1	143.561	0.849047	0.936249	0.906861	0.36448	0.916163
cyclin N-terminal domain-containing protein 1-like	249.837	1.17972	0.690962	1.70736	0.0877545	0.641542
CYFIP-related Rac1 interactor B-like	27.5046	-0.150893	0.537293	-0.280839	0.778834	0.991383
cysteine-rich	17.5483	1.60314	1.07459	1.49186	0.135735	0.711005
cysteine-rich DPF motif domain-containing protein 1-like	172.579	-0.0977168	0.641659	-0.152288	0.87896	0.992663
cysteine-rich hydrophobic domain-containing protein 2-like	35.0633	0.729694	0.855095	0.853349	0.393466	0.929962
cysteine-rich motor neuron 1 protein-like	21.279	-0.446215	0.917136	-0.486531	0.626591	0.977123
cysteine-rich with EGF-like domain protein 2	191.921	-0.43771	0.513684	-0.8521	0.394158	0.930243
cysteine and tyrosine-rich protein 1-like	8.2874	-0.14734	1.10609	-0.133209	0.894028	0.994349
cysteine desulfurase-like	6.34692	0.0779236	1.27495	0.0611187	0.951265	0.998362
cysteine protease ATG4C-like	7.90201	0.838633	0.959559	0.873978	0.38213	0.928418
cysteine sulfinic acid decarboxylase-like	29.4276	-0.387977	0.694466	-0.558669	0.576387	0.972474
cystinosin-like	7.59628	-0.190576	0.967958	-0.196885	0.843918	0.991383
cytidine deaminase-like	66.6708	0.646081	0.72927	0.885928	0.375656	0.924422
cytochrome b-245 chaperone 1-like	6.18065	-2.35024	1.43209	-1.64112	0.100772	0.66312
cytochrome b-c1 complex subunit 2	5.66658	1.12106	1.12373	0.997619	0.318464	0.888898
cytochrome b-c1 complex subunit 7-like	17.0504	-0.418698	0.697694	-0.600117	0.548428	0.967529
cytochrome b-c1 complex subunit 8-like	9.17648	-0.065068	0.937172	-0.0694301	0.944647	0.998362
cytochrome b5 reductase 4-like	4.58644	-2.34709	1.66984	-1.40558	0.15985	NA
cytochrome c-like	38.851	0.00176629	0.573577	0.00307943	0.997543	1
cytochrome c oxidase subunit 4 isoform 1	105.817	-0.580076	0.58143	-0.997671	0.318439	0.888898
cytochrome c oxidase subunit 5B	7.28525	-0.662635	1.04334	-0.635107	0.525358	0.964191
cytochrome c oxidase subunit 6A2	5.24785	1.09618	1.17649	0.931735	0.351473	NA
cytochrome P450 10-like	19.1134	-0.534943	0.718747	-0.744272	0.456712	0.949798
cytochrome P450 2C29-like	96.7561	-0.317946	0.660697	-0.481229	0.630354	0.977123
cytochrome P450 2C3-like	15.6442	1.02059	1.30485	0.782156	0.434123	0.94394
cytochrome P450 2D20-like	6.07549	-3.6034	2.8442	-1.26693	NA	NA
cytochrome P450 2H1-like	8.65698	1.16984	0.984912	1.18776	0.234927	0.831832
cytochrome P450 2J6-like	40.7548	0.288319	0.61437	0.469292	0.638861	0.977123
cytochrome P450 3A21-like	60.7818	1.31827	0.635654	2.07388	0.03809	0.515676
cytochrome P450 3A24-like	8.49669	0.142133	1.35403	0.10497	0.9164	0.99764
cytochrome P450 3A4-like	147.799	0.311894	0.582294	0.535631	0.592214	0.974917
cytochrome P450 4A10-like	41.0037	-0.912875	0.765831	-1.19201	0.233259	0.831362
cytochrome P450 4A4-like	16.5429	-0.520076	1.29274	-0.402304	0.68746	0.982315
cytochrome P450 4B1-like	222.366	-0.321353	0.481954	-0.666772	0.504918	0.961836
cytochrome P450 4F4-like	38.8182	-0.0177644	1.05909	-0.0167733	0.986617	0.999492
cytochrome P450 4Z1-like	19.7909	0.196683	1.05945	0.185647	0.852722	0.991383
cytochrome P450 CYP12A2-like	38.9158	0.795168	1.8582	0.427924	0.668707	0.982315
cytohesin-1-like	6.8743	1.0255	0.894127	1.14693	0.251412	0.842278
cytohesin-interacting protein-like	14.8599	0.467985	1.38534	0.337812	0.735505	0.988399
cytoplasmic 60S subunit biogenesis factor ZNF622-like	6.58489	1.79956	1.43673	1.25254	0.210373	0.814312
cytoplasmic aconitate hydratase-like	14.2409	-1.36773	0.893695	-1.53042	0.125913	0.696964
cytoplasmic dynein 1 heavy chain 1-like	5.0615	-1.21069	1.20875	-1.0016	0.316536	NA
cytoplasmic dynein 2 heavy chain 1-like	4.31337	0.45972	1.14534	0.401382	0.688139	NA
cytoplasmic dynein 2 intermediate chain 1-like	30.7116	0.100623	0.515786	0.195087	0.845325	0.991383
cytoplasmic FMR1-interacting protein-like	8.1002	2.16873	1.30023	1.66796	0.0953246	0.652591
cytoplasmic phosphatidylinositol transfer protein 1-like	17.8132	0.830729	0.837482	0.991936	0.321229	0.888898
cytoplasmic polyadenylation element-binding protein 2-like	105.838	-0.119469	0.802675	-0.148838	0.881681	0.993126
cytoplasmic protein NCK2-like	25.6086	0.494453	1.08888	0.454093	0.649762	0.977123
cytosolic 5'-nucleotidase 3-like	4.67043	0.113332	1.37065	0.0826852	0.934102	NA
cytosolic carboxypeptidase-like protein 5	24.3822	3.07334	0.917023	3.35143	0.000803966	0.092266
cytosolic carboxypeptidase 2-like	10.1114	1.0405	1.06724	0.974943	0.329589	0.891922
cytosolic Fe-S cluster assembly factor nubp1-like	67.3442	2.42669	0.995836	2.43683	0.0148165	0.389561
cytosolic iron-sulfur assembly component 2B-like	4.37032	-3.63307	2.48522	-1.46187	0.143776	NA
cytosolic phospholipase A2-like	643.363	-0.469918	0.46455	-1.01155	0.311751	0.884494
cytosolic purine 5'-nucleotidase-like	99.1994	-0.121813	0.43856	-0.277757	0.781199	0.991383
D-3-phosphoglycerate dehydrogenase-like	43.2403	0.166155	0.757009	0.219488	0.82627	0.991383
D-amino-acid oxidase-like	20.7396	-1.43803	1.11855	-1.28562	0.198574	0.794297
D-aspartate oxidase-like	11.7751	1.22903	0.749015	1.64086	0.100826	0.66312
D-beta-hydroxybutyrate dehydrogenase	23.504	1.8708	1.09629	1.70649	0.0879173	0.641542
D-glucuronyl C5-epimerase-like	5.12609	1.17738	1.55423	0.757536	0.448729	NA
D-ribitol-5-phosphate cytidylyltransferase-like	6.43269	0.652341	1.28096	0.509259	0.610571	0.976477
D(2) dopamine receptor-like	71.2602	-0.343414	0.588317	-0.583723	0.559407	0.96903
DAZ-associated protein 1-like	174.303	-0.458161	0.428123	-1.07016	0.284547	0.862582
DAZ-associated protein 2-like	6.05106	-0.0497899	1.15732	-0.0430216	0.965684	0.998362
DC-STAMP domain-containing protein 2-like	18.5158	-0.538901	0.909231	-0.5927	0.553382	0.968374
DCC-interacting protein 13-alpha-like	6.16717	-2.30643	1.45982	-1.57994	0.11412	0.682919
DCN1-like protein 3	47.6495	0.635059	0.546032	1.16304	0.244812	0.841423
DDB1- and CUL4-associated factor 1-like	16.4318	1.65965	1.04813	1.58343	0.113323	0.682919
DDB1- and CUL4-associated factor 4-like	7.02816	0.300081	0.91495	0.327975	0.742931	0.988865
DDB1- and CUL4-associated factor 7	8.68679	-0.543367	0.994638	-0.546297	0.584862	0.973893
death-associated protein kinase 1-like	234.366	0.281877	0.483527	0.58296	0.55992	0.969075
dedicator of cytokinesis protein 1-like	34.5502	0.0807967	0.575226	0.140461	0.888296	0.994349
dedicator of cytokinesis protein 3-like	31.7429	-0.226965	0.710554	-0.31942	0.749408	0.989509
dedicator of cytokinesis protein 9-like	9.02898	0.205173	0.793417	0.258594	0.795949	0.991383
degenerin-like protein asic-1	11.4962	1.31451	1.14092	1.15215	0.249259	0.842278
degenerin-like protein asic-2	72.3306	-2.18565	1.6646	-1.31301	0.189179	0.784679
degenerin-like protein del-10	23.5991	-1.15801	0.968452	-1.19574	0.231799	0.829336
dehydrodolichyl diphosphate synthase complex subunit DHDDS-like	34.2966	-0.399792	0.990081	-0.403797	0.686362	0.982315
dehydrogenase/reductase SDR family member 1-like	9.25946	-3.11536	1.86896	-1.66689	0.0955354	0.653181
delphilin-like	22.9735	1.30811	1.07538	1.21642	0.223825	0.826224
delta-1-pyrroline-5-carboxylate dehydrogenase	1586.72	-0.442438	0.52584	-0.841392	0.400128	0.931509
delta-like protein 1	9.8442	-1.50902	1.20803	-1.24916	0.211608	0.816018
delta-like protein C	70.8569	0.861319	0.636123	1.35401	0.175732	0.770764
delta-sarcoglycan-like	8.78973	-0.446392	0.987159	-0.452199	0.651126	0.977123
delta(14)-sterol reductase TM7SF2-like	18.0441	-0.565097	1.06406	-0.531075	0.595366	0.975085
delta(24)-sterol reductase-like	53.655	1.23246	0.912565	1.35055	0.17684	0.772951
dematin-like	6.74294	-1.16972	1.02566	-1.14045	0.254097	0.842278
DENN domain-containing protein 10-like	9.97873	-1.10575	1.11046	-0.995758	0.319368	0.888898
DENN domain-containing protein 1B-like	126.189	-1.19082	0.757627	-1.57177	0.116003	0.682919
DENN domain-containing protein 3-like	185.73	0.748215	0.678421	1.10288	0.270081	0.850673
density-regulated protein homolog	47.7241	-0.34196	0.631086	-0.54186	0.587915	0.973893
dentin sialophosphoprotein-like	358.466	-0.241713	0.475357	-0.508488	0.611111	0.976477
deoxycytidylate deaminase-like	33.2089	0.918491	0.632811	1.45145	0.146656	0.728781
deoxyhypusine synthase-like	121.459	0.153986	0.603465	0.25517	0.798592	0.991383
deoxynucleoside triphosphate triphosphohydrolase SAMHD1-like	206.244	0.143461	0.489273	0.293214	0.769359	0.991383
deoxyribodipyrimidine photo-lyase-like	9.22033	-3.44619	1.25211	-2.7523	0.00591787	0.236569
deoxyribonuclease TATDN1-like	5.81132	-0.100261	1.42239	-0.0704878	0.943805	0.998362
DET1- and DDB1-associated protein 1-like	60.2793	-0.323636	0.790117	-0.409606	0.682095	0.982315
DGAT1/2-independent enzyme synthesizing storage lipids-like	8.15869	1.0176	1.03769	0.980632	0.326774	0.891027
diacylglycerol kinase beta-like	10.7526	-0.894898	1.04619	-0.855387	0.392337	0.929732
diacylglycerol kinase delta-like	10.8978	0.5362	1.31061	0.409123	0.682449	0.982315
diacylglycerol kinase epsilon-like	30.8544	0.65828	0.659612	0.997981	0.318288	0.888898
diacylglycerol kinase theta-like	28.871	-8.12951	3.51183	-2.31489	0.020619	0.424302
diacylglycerol kinase zeta-like	16.8067	-2.11614	1.14566	-1.84708	0.064735	0.599965
diacylglycerol lipase-beta-like	208.639	-1.64138	0.933791	-1.75776	0.0787888	0.623816
diamine oxidase [copper-containing]-like	19.995	-0.313293	0.753273	-0.415909	0.677477	0.982315
differentially expressed in FDCP 6 homolog	7.96685	-0.115592	1.08637	-0.106402	0.915264	0.997397
differentially expressed in FDCP 8 homolog	41.5797	1.2213	0.80417	1.51871	0.128836	0.702226
digestive cysteine proteinase 2-like	38.2459	-0.691069	0.865735	-0.798246	0.424728	0.940442
dihydrolipoyllysine-residue acetyltransferase component of pyruvate dehydrogenase complex-like	59.1319	0.161903	0.683229	0.236967	0.812682	0.991383
dihydroorotate dehydrogenase (quinone)	99.4941	1.57431	1.20447	1.30705	0.191195	0.785722
dihydropteridine reductase-like	22.8551	-0.0375245	0.730867	-0.0513425	0.959053	0.998362
dihydroxyacetone phosphate acyltransferase-like	41.0121	-0.226883	0.702546	-0.322944	0.746737	0.989349
dipeptidyl peptidase 1-like	6.82968	-1.31271	1.31236	-1.00027	0.317179	0.888898
diphosphoinositol polyphosphate phosphohydrolase 1-like	43.2264	1.75565	0.963357	1.82243	0.0683895	0.602898
DIS3-like exonuclease 2	12.4104	-1.21884	1.17014	-1.04162	0.297588	0.870286
disabled homolog 2-like	27.4542	0.787552	0.79821	0.986648	0.323815	0.888898
disintegrin and metalloproteinase domain-containing protein 10-like	16.2781	4.12831	1.46537	2.81725	NA	NA
disintegrin and metalloproteinase domain-containing protein 11-like	14.8549	-0.101188	1.02868	-0.0983669	0.921641	0.998362
disks large homolog 1-like	5.34143	0.0901445	1.05828	0.08518	0.932118	NA
disks large homolog 5-like	14.3022	3.02212	0.940941	3.2118	0.00131904	0.128089
DNA-binding transcriptional regulator BolA-like	10.1488	-0.525078	0.889369	-0.590394	0.554926	0.968374
DNA-directed DNA/RNA polymerase mu-like	15.0379	-0.867651	1.05779	-0.820251	0.412073	0.93603
DNA-directed RNA polymerase	11.6479	-1.76645	1.34242	-1.31587	0.188218	0.783144
DNA-directed RNA polymerase I subunit RPA2-like	25.0371	-0.0289953	0.618114	-0.0469094	0.962585	0.998362
DNA-directed RNA polymerase II subunit RPB1-like	15.9176	-1.14953	1.01455	-1.13304	0.257198	0.842278
DNA-directed RNA polymerase III subunit RPC6-like	12.2148	1.34649	1.13792	1.18329	0.236695	0.833278
DNA-directed RNA polymerase subunit beta-like	8.74039	0.913805	1.55234	0.588664	0.556087	0.968374
DNA-directed RNA polymerases I	45.1321	-1.32222	0.805374	-1.64175	0.100642	0.66312
DNA (cytosine-5)-methyltransferase PliMCI-like	49.9928	-1.13977	0.825597	-1.38054	0.167419	0.757318
DNA damage-regulated autophagy modulator protein 1-like	56.8108	0.373901	0.598097	0.625152	0.531872	0.967101
DNA damage-regulated autophagy modulator protein 2-like	82.5532	-4.60291	1.36325	-3.37643	NA	NA
DNA double-strand break repair Rad50 ATPase-like	55.2484	-0.197402	1.03574	-0.19059	0.848847	0.991383
DNA excision repair protein ERCC-6-like	34.7942	2.20871	1.10522	1.99843	0.0456705	0.541664
DNA excision repair protein ERCC-8-like	10.5175	-0.656605	1.25849	-0.52174	0.601851	0.976477
DNA ligase 1-like	212.194	0.399579	0.429422	0.930506	0.352109	0.908261
DNA ligase 4-like	111.389	0.0246862	0.844965	0.0292156	0.976693	0.998362
DNA mismatch repair protein Msh3-like	149.042	-0.812021	0.479285	-1.69423	0.0902212	0.645664
DNA polymerase alpha catalytic subunit-like	122.994	0.771136	0.807967	0.954416	0.339873	0.900621
DNA polymerase beta-like	68.9272	0.0045601	0.712535	0.00639982	0.994894	1
DNA polymerase epsilon catalytic subunit A-like	12.7589	-1.09307	1.59381	-0.685821	0.492826	0.959821
DNA polymerase eta-like	26.5744	-2.16262	0.970438	-2.2285	0.025847	0.467394
DNA polymerase zeta catalytic subunit-like	9.2907	-0.171837	1.42182	-0.120857	0.903804	0.996124
DNA repair protein RAD50.L-like	378.427	1.09623	0.723419	1.51535	0.129683	0.70323
DNA repair protein RAD51 homolog 1	60.5537	0.15289	0.529569	0.288707	0.772806	0.991383
DNA repair protein XRCC1-like	307.531	-0.00657668	0.69551	-0.0094559	0.992455	1
DNA replication complex GINS protein PSF3-like	25.2055	0.780707	0.5903	1.32256	0.185982	0.779859
DNA replication licensing factor mcm2-like	16.1475	-2.07506	1.55041	-1.33839	0.180768	0.774069
DNA topoisomerase 2-alpha-like	11.1548	-0.00745668	0.844571	-0.00882896	0.992956	1
DNA topoisomerase I	25.4641	-0.0905146	0.585756	-0.154526	0.877195	0.992442
DNA translocase FtsK-like	53.4349	0.125159	0.710544	0.176145	0.86018	0.991383
dnaJ homolog subfamily A member 1-like	28.0502	-0.995809	0.812421	-1.22573	0.2203	0.823724
dnaJ homolog subfamily B member 11-like	16.6995	-0.84354	0.983559	-0.857641	0.391091	0.929732
dnaJ homolog subfamily B member 12-like	12.0563	0.267263	0.866545	0.308424	0.75776	0.991016
dnaJ homolog subfamily B member 6-like	16.2853	-1.6559	0.87888	-1.88411	0.0595507	0.591581
dnaJ homolog subfamily C member 10-like	37.312	0.249831	0.956314	0.261244	0.793905	0.991383
dnaJ homolog subfamily C member 11-like	17.4401	0.605182	0.989156	0.611816	0.540659	0.967101
dnaJ homolog subfamily C member 16-like	493.782	0.442529	0.539444	0.820344	0.41202	0.93603
dnaJ homolog subfamily C member 21-like	8.35969	-0.226323	0.900387	-0.251362	0.801535	0.991383
dnaJ homolog subfamily C member 22-like	20.715	0.0697889	1.5552	0.0448746	0.964207	0.998362
dnaJ homolog subfamily C member 25 homolog	8.55339	3.56682	2.00866	1.77572	0.0757785	0.61558
dnaJ homolog subfamily C member 27-like	62.0164	-8.36433	2.6816	-3.11916	0.00181368	0.144325
dnaJ homolog subfamily C member 8-like	24.5605	-0.803604	0.828105	-0.970414	0.33184	0.892829
docking protein 4-like	23.0763	1.52163	1.00027	1.52122	0.128204	0.701642
dolichyl-diphosphooligosaccharide--protein glycosyltransferase subunit STT3A-like	7.81176	-0.808839	0.939343	-0.861068	0.3892	0.928485
double-stranded RNA-binding protein Staufen homolog	30.7068	-0.820401	0.827253	-0.991717	0.321336	0.888898
double-stranded RNA-specific adenosine deaminase-like	165.494	0.186236	0.784468	0.237404	0.812343	0.991383
double-stranded RNA-specific editase 1-like	8.00253	0.29074	0.968583	0.300171	0.764047	0.991383
doublecortin domain-containing protein 1-like	154.972	-0.481122	0.823297	-0.584384	0.558962	0.96903
doublesex- and mab-3-related transcription factor dmd-3-like	30.1862	-1.32139	0.962658	-1.37265	0.169862	0.757318
DPY30 domain-containing protein 1-like	18.5719	-0.118515	0.739709	-0.160219	0.872709	0.991837
drebrin-like protein B	24.9472	0.312698	0.875728	0.357073	0.721037	0.986765
dual oxidase 2-like	29.1824	0.881906	0.790668	1.11539	0.264681	0.847072
dual oxidase maturation factor 1-like	8.26849	0.349309	1.03535	0.337383	0.735828	0.98857
dual serine/threonine and tyrosine protein kinase-like	81.642	0.0743182	0.418929	0.177401	0.859194	0.991383
dual specificity mitogen-activated protein kinase kinase 4-like	9.00265	-0.60581	1.74198	-0.347771	0.728012	0.987292
dual specificity protein phosphatase 2-like	23.1677	-2.8229	1.01339	-2.7856	0.00534295	0.228243
dual specificity protein phosphatase 22-B-like	14.8057	4.39591	1.41856	3.09886	0.00194266	0.1493
dual specificity protein phosphatase 23-like	18.6557	-2.22682	1.34947	-1.65015	0.0989124	0.662608
dual specificity protein phosphatase 3-like	58.9752	-0.461887	0.532411	-0.867539	0.385647	0.928418
dual specificity protein phosphatase 7-like	17.5046	0.476848	0.70076	0.680473	0.496205	0.959821
dual specificity tyrosine-phosphorylation-regulated kinase 4-like	45.9151	-0.919098	0.599236	-1.53378	0.125083	0.696601
dynactin subunit 1-like	29.9179	-0.190718	0.748147	-0.254921	0.798784	0.991383
dynamin-1-like	4.67569	-0.921575	1.28508	-0.717137	0.47329	NA
dynein assembly factor with WD repeat domains 1-like	10.1594	-4.84317	1.23409	-3.92449	8.6913e-05	0.0342872
dynein axonemal assembly factor 8-like	161.298	-0.100548	0.537299	-0.187135	0.851555	0.991383
dynein axonemal heavy chain 1-like	6.12514	-0.744148	1.18242	-0.629346	0.529123	0.96663
dynein axonemal heavy chain 10-like	81.9611	-0.206515	0.832718	-0.248001	0.804133	0.991383
dynein axonemal heavy chain 2-like	30.2962	-0.6365	0.941294	-0.676197	0.498916	0.959821
dynein axonemal heavy chain 3-like	11.8305	-0.89089	1.28263	-0.694582	0.487317	0.959821
dynein axonemal heavy chain 5-like	40.0075	0.377775	0.601596	0.627955	0.530034	0.966649
dynein axonemal heavy chain 6-like	13.5616	-1.41377	1.23733	-1.1426	0.253206	0.842278
dynein axonemal heavy chain 7-like	308.166	-0.462222	0.596276	-0.775181	0.438233	0.94394
dynein axonemal intermediate chain 7-like	11.6912	0.227666	0.765015	0.297596	0.766011	0.991383
dynein axonemal light chain 1-like	6.69604	1.95294	1.29407	1.50915	0.13126	0.70632
dynein beta chain	12.866	-0.345221	0.767338	-0.449894	0.652787	0.977123
dynein intermediate chain 3	16.2535	-0.200493	0.854025	-0.234762	0.814393	0.991383
dynein light chain Tctex-type 5-B-like	13.9953	-1.69915	0.828325	-2.05131	0.0402369	0.519328
dynein light chain Tctex-type 5-like	15.258	-2.28055	1.36158	-1.67493	0.0939486	0.650223
dynein regulatory complex protein 10-like	7.2053	2.29742	0.988564	2.324	0.0201254	0.417868
dynein regulatory complex protein 11-like	43.9474	-0.234436	0.514764	-0.455424	0.648804	0.977123
dynein regulatory complex protein 9-like	4.49358	-0.177769	1.68054	-0.105781	0.915756	NA
dynein regulatory complex subunit 2-like	8.68969	-0.13845	0.906227	-0.152776	0.878575	0.992647
dynein regulatory complex subunit 4-like	30.0235	-0.636378	0.540088	-1.17828	0.238683	0.833278
dyslexia-associated protein KIAA0319-like protein	75.0121	-1.09068	0.941855	-1.15801	0.246859	0.842278
dystrobrevin beta-like	48.9038	0.0138875	0.809765	0.01715	0.986317	0.999492
dystroglycan 1-like	5.22557	0.718791	1.22164	0.588382	0.556276	NA
dystrophin-like	38.7345	-0.345711	0.833166	-0.414936	0.678189	0.982315
E3 SUMO-protein ligase RanBP2-like	6.6348	1.53516	1.07167	1.4325	0.152	0.737323
E3 SUMO-protein ligase ZBED1-like	114.603	-0.301241	0.920865	-0.327128	0.743571	0.988865
E3 ubiquitin-protein ligase DCST1-like	11.2278	-1.05448	1.16964	-0.901541	0.367301	0.916163
E3 ubiquitin-protein ligase DTX4-like	131.797	0.444785	0.677169	0.656831	0.51129	0.961836
E3 ubiquitin-protein ligase E3D-like	24.6197	1.00877	1.26679	0.796315	0.425849	0.940442
E3 ubiquitin-protein ligase FANCL-like	11.5406	2.39647	1.3527	1.77162	0.0764578	0.616604
E3 ubiquitin-protein ligase HACE1-like	47.6163	-0.628151	0.878606	-0.714941	0.474645	0.956444
E3 ubiquitin-protein ligase Hakai-like	88.8167	0.390798	0.62976	0.620551	0.534895	0.967101
E3 ubiquitin-protein ligase HECTD1-like	5.67548	0.707599	1.24903	0.56652	0.57104	0.972474
E3 ubiquitin-protein ligase HECTD3-like	4.4349	1.85694	1.50957	1.23011	0.218655	NA
E3 ubiquitin-protein ligase HECW2-like	10.6441	-1.54579	0.945425	-1.63503	0.102044	0.663309
E3 ubiquitin-protein ligase HERC2-like	8.35296	-0.392752	0.803352	-0.488891	0.624919	0.977123
E3 ubiquitin-protein ligase HUWE1-like	9.29755	0.456952	0.892492	0.511996	0.608654	0.976477
E3 ubiquitin-protein ligase MARCHF1-like	11.9506	0.215811	0.93119	0.231758	0.816726	0.991383
E3 ubiquitin-protein ligase MARCHF5-like	19.4626	2.17686	0.893366	2.4367	0.014822	0.389561
E3 ubiquitin-protein ligase Mdm2-like	228.001	-0.825734	0.909383	-0.908015	0.36387	0.916163
E3 ubiquitin-protein ligase MGRN1-like	11.2624	-0.385663	1.13211	-0.340658	0.733361	0.988169
E3 ubiquitin-protein ligase MIB2-like	197.158	0.566718	0.563847	1.00509	0.314853	0.888898
E3 ubiquitin-protein ligase Midline-1-like	50.027	0.123686	0.973639	0.127035	0.898913	0.995308
E3 ubiquitin-protein ligase MSL2-like	48.9167	-0.071597	1.0743	-0.0666452	0.946864	0.998362
E3 ubiquitin-protein ligase MYCBP2-like	17.6398	0.451655	0.676283	0.667848	0.50423	0.961836
E3 ubiquitin-protein ligase MYLIP-like	30.4336	-1.94629	0.817583	-2.38054	0.0172872	0.403132
E3 ubiquitin-protein ligase NEURL1B-like	7.56858	-1.10766	4.45066	-0.248875	0.803458	0.991383
E3 ubiquitin-protein ligase parkin-like	292.303	0.34369	0.4593	0.74829	0.454285	0.949229
E3 ubiquitin-protein ligase RBBP6-like	10.4004	0.568867	0.868288	0.655159	0.512365	0.961836
E3 ubiquitin-protein ligase rfwd3.S-like	45.0188	-1.75892	1.16025	-1.51598	0.129525	0.70323
E3 ubiquitin-protein ligase RING2-like	33.5286	-0.285776	0.645617	-0.44264	0.658026	0.977536
E3 ubiquitin-protein ligase RLIM-like	63.8805	0.0934768	0.846701	0.110401	0.912091	0.997397
E3 ubiquitin-protein ligase RNF10-like	7.81769	-0.116476	1.00565	-0.115822	0.907794	0.996868
E3 ubiquitin-protein ligase RNF103-like	24.2541	-0.874259	0.907047	-0.963853	0.33512	0.896445
E3 ubiquitin-protein ligase RNF13-like	20.3692	0.777697	0.889577	0.874232	0.381992	0.928418
E3 ubiquitin-protein ligase RNF14-like	88.3641	-0.452984	0.485139	-0.93372	0.350448	0.907685
E3 ubiquitin-protein ligase RNF166-like	102.589	0.212794	0.583338	0.364787	0.71527	0.985765
E3 ubiquitin-protein ligase rnf168-like	21.3493	-1.80933	1.05686	-1.71198	0.0869	0.639557
E3 ubiquitin-protein ligase RNF185-like	10.6824	-0.540436	1.19095	-0.453786	0.649983	0.977123
E3 ubiquitin-protein ligase rnf213-alpha-like	139.739	-0.262934	0.432741	-0.607601	0.543452	0.967101
E3 ubiquitin-protein ligase RNF213-like	23.6826	2.18589	1.25356	1.74375	0.0812032	0.62813
E3 ubiquitin-protein ligase RNF34-like	58.4526	-0.233117	0.835911	-0.278877	0.780339	0.991383
E3 ubiquitin-protein ligase RNF4-like	83.6198	-0.685865	0.725241	-0.945707	0.344298	0.900795
E3 ubiquitin-protein ligase RNF8-like	79.6316	0.309702	0.46412	0.667289	0.504588	0.961836
E3 ubiquitin-protein ligase SH3RF3-like	18.6055	-0.423268	0.846236	-0.500178	0.61695	0.976477
E3 ubiquitin-protein ligase SHPRH-like	27.8627	-0.341995	0.767727	-0.445465	0.655984	0.977123
E3 ubiquitin-protein ligase synoviolin B-like	47.0445	0.139745	0.89297	0.156495	0.875643	0.992347
E3 ubiquitin-protein ligase TRAF7-like	44.3671	-0.495088	0.770933	-0.642194	0.520748	0.96261
E3 ubiquitin-protein ligase TRIM23-like	27.5153	-0.473165	4.36792	-0.108327	0.913736	0.997397
E3 ubiquitin-protein ligase TRIM33-like	32.9831	-2.03521	1.09839	-1.8529	0.0638963	0.596898
E3 ubiquitin-protein ligase TRIM36-like	13.4837	3.36041	1.36239	2.46656	0.0136419	0.372561
E3 ubiquitin-protein ligase TRIM37-like	36.8864	-0.650197	0.945044	-0.688007	0.491448	0.959821
E3 ubiquitin-protein ligase TRIM45-like	72.6287	0.221861	0.392354	0.565462	0.57176	0.972474
E3 ubiquitin-protein ligase TRIM56-like	79.7293	-0.903513	0.755762	-1.1955	0.231892	0.829336
E3 ubiquitin-protein ligase TRIM71-like	1173.09	0.392145	0.338044	1.16004	0.246032	0.842278
E3 ubiquitin-protein ligase TRIP12-like	34.6045	-0.184248	0.526689	-0.349823	0.726472	0.987292
E3 ubiquitin-protein ligase TTC3-like	7.14303	-1.07085	0.892857	-1.19935	0.230392	0.829336
E3 ubiquitin-protein ligase UBR4-like	7.41686	1.17669	1.0033	1.17282	0.240867	0.836367
E3 ubiquitin-protein ligase UBR5-like	12.6817	0.0706034	2.05951	0.0342816	0.972653	0.998362
E3 ubiquitin-protein ligase XIAP-like	30.3867	0.151923	0.784725	0.1936	0.846489	0.991383
E3 ubiquitin-protein ligase ZSWIM2-like	32.912	-0.0598206	1.24486	-0.0480541	NA	NA
E3 ubiquitin-protein transferase MAEA-like	126.611	0.339406	0.605855	0.56021	0.575336	0.972474
E3 ubiquitin/ISG15 ligase TRIM25-like	43.4218	1.00232	0.612317	1.63693	0.101646	0.663309
early endosome antigen 1-like	739.724	-0.510835	0.973528	-0.524726	0.599774	0.976477
ecdysone-induced protein 78C-like	23.3218	1.78597	0.70269	2.54163	0.0110338	0.335671
ecdysone-inducible protein E75-like	124.914	-0.411131	0.583869	-0.704149	0.48134	0.959617
echinoderm microtubule-associated protein-like 2	36.4275	-0.133866	0.843621	-0.15868	0.873921	0.992228
ecotropic viral integration site 5 ortholog-like	54.8128	-0.726083	1.0111	-0.718113	0.472687	0.956444
ecto-NOX disulfide-thiol exchanger 2-like	7.78435	-0.640928	0.956023	-0.670411	0.502596	0.961836
ectonucleoside triphosphate diphosphohydrolase 1-like	9.1732	0.100405	1.11415	0.0901177	0.928194	0.998362
ectonucleoside triphosphate diphosphohydrolase 5-like	6.56714	-0.33687	0.996079	-0.338196	0.735215	0.988399
ectonucleoside triphosphate diphosphohydrolase 8-like	40.8164	-0.825498	0.82389	-1.00195	0.316367	0.888898
ectonucleotide pyrophosphatase/phosphodiesterase family member 5-like	89.0149	0.29111	0.600899	0.484457	0.628062	0.977123
EF-hand calcium-binding domain-containing protein 1-like	87.6295	-0.772997	1.18386	-0.652944	0.513792	0.961836
EF-hand calcium-binding domain-containing protein 6-like	28.593	-0.976787	0.922592	-1.05874	0.289717	0.865151
EF-hand domain-containing protein D2-like	5.61765	0.198771	1.07406	0.185066	0.853177	0.991383
EGF-like domain-containing protein 2	26.6042	-0.911449	1.19485	-0.762812	0.445576	0.9441
EGF domain-specific O-linked N-acetylglucosamine transferase-like	29.5063	0.473789	0.844817	0.560818	0.574921	0.972474
egg peptide speract receptor-like	38.2931	-0.304307	1.138	-0.267405	0.789157	0.991383
egl nine homolog 1-like	8.62094	-0.210739	1.28408	-0.164117	0.869639	0.991383
eIF-2-alpha kinase GCN2-like	119.187	0.590783	0.598083	0.987795	0.323253	0.888898
eIF5-mimic protein 2-like	5.61876	-1.59636	1.34533	-1.18659	0.235388	0.831832
EKC/KEOPS complex subunit LAGE3-like	32.1202	-0.0161553	0.680878	-0.0237271	0.98107	0.999338
elastase-1-like	9.18627	-2.41537	2.25577	-1.07075	0.284281	0.862582
ELAV-like protein 1	6.77283	2.79503	1.90348	1.46838	0.142	0.723323
electron transfer flavoprotein beta subunit lysine methyltransferase-like	61.7986	-0.632733	0.642292	-0.985117	0.324566	0.888924
electroneutral sodium bicarbonate exchanger 1-like	132.828	-0.751947	0.77119	-0.975048	0.329537	0.891922
ELKS/Rab6-interacting/CAST family member 1-like	8.61611	0.950325	1.47784	0.643052	0.52019	0.96261
ELMO domain-containing protein 2-like	13.7015	-0.0737473	1.21117	-0.0608895	0.951447	0.998362
elongation factor 1-alpha	912.595	-0.307869	0.379862	-0.810478	0.417666	0.936549
elongation factor 1-beta-like	29.8699	-0.706572	0.550689	-1.28307	0.199468	0.795853
elongation factor 1-delta-like	224.708	0.364526	0.574261	0.634774	0.525576	0.964191
elongation factor 1-gamma-like	118.299	-0.0123049	0.520261	-0.0236514	0.981131	0.999338
elongation factor 2-like	228.083	0.0103496	0.453275	0.022833	0.981783	0.999358
embryonic polarity protein dorsal-like	184.956	-0.01215	0.587534	-0.0206797	0.983501	0.999492
emopamil-binding protein-like	1013.38	0.237079	0.382318	0.620109	0.535186	0.967101
endonuclease G	6.45845	0.490674	1.36965	0.358248	0.720158	0.98621
endonuclease V-like	21.876	-1.65664	0.699576	-2.36806	0.0178816	0.403132
endoplasmic reticulum chaperone BiP-like	21.6189	0.39003	0.838798	0.464987	0.641941	0.977123
endoplasmic reticulum junction formation protein lunapark-B-like	134.105	-1.1306	0.697103	-1.62185	0.104834	0.668804
endoplasmic reticulum lectin 1-like	11.0258	2.02484	1.65278	1.22511	0.220534	0.823724
endoplasmic reticulum membrane-associated RNA degradation protein-like	9.70748	-0.823322	0.86755	-0.949019	0.342611	0.900795
endoplasmic reticulum membrane adapter protein XK-like	15.7975	0.832454	1.09541	0.759946	0.447287	0.945237
endoplasmic reticulum metallopeptidase 1-like	223.061	0.151	0.763525	0.197766	0.843228	0.991383
endoplasmic reticulum transmembrane helix translocase-like	9.73979	0.605645	0.93213	0.649743	0.515858	0.961836
endoribonuclease Dicer-like	5.65518	3.84938	2.1934	1.75499	0.0792618	0.623816
endosome/lysosome-associated apoptosis and autophagy regulator family member 2-like	46.1348	-0.430695	0.709389	-0.607135	0.543762	0.967101
endothelin-converting enzyme homolog	22.0947	-0.142347	0.800702	-0.177778	0.858897	0.991383
engulfment and cell motility protein 1-like	11.464	-2.06303	1.08219	-1.90635	0.0566045	0.579595
enhancer of mRNA-decapping protein 3-like	9.69463	-0.55234	0.986279	-0.560024	0.575463	0.972474
enhancer of rudimentary homolog	5.0437	-0.0903556	1.08676	-0.0831422	0.933738	NA
enolase-like	29.7695	-0.00212947	0.620247	-0.00343327	0.997261	1
enolase-phosphatase E1-like	42.8158	-0.782813	0.531427	-1.47304	0.14074	0.723323
enoyl-CoA delta isomerase 1	35.5602	-0.0200304	1.13432	-0.0176585	0.985911	0.999492
ensconsin-like	32.4551	0.611236	0.650442	0.939724	0.347359	0.903747
enteropeptidase-like	13.2724	-0.0339893	1.05552	-0.0322016	0.974311	0.998362
ependymin-related protein 1-like	47.8693	-0.439741	0.717789	-0.612633	0.540119	0.967101
ependymin-related protein 2-like	2.85992	-1.03746	2.93107	-0.353952	0.723375	NA
ephrin-B2-like	10.2609	-1.95233	1.36317	-1.43219	0.152088	0.737323
epidermal differentiation-specific protein-like	2.81734	1.58868	1.87771	0.846074	0.397512	NA
epidermal growth factor receptor-like	44.7218	-0.720467	0.617205	-1.16731	0.243087	0.837993
epidermal growth factor receptor kinase substrate 8-like	34.2505	3.1206	1.23892	2.51882	0.011775	0.347309
epoxide hydrolase 4-like	346.058	0.74859	0.466132	1.60596	0.108283	0.672055
epsin-2-like	19.7865	1.7801	1.42512	1.24909	0.211632	0.816018
equistatin-like	9.93194	-1.054	1.33358	-0.790352	0.429322	0.941075
ER degradation-enhancing alpha-mannosidase-like protein 1	8.45345	-1.37265	1.3704	-1.00164	0.316516	0.888898
ER degradation-enhancing alpha-mannosidase-like protein 3	128.796	-0.361644	0.553709	-0.65313	0.513672	0.961836
ER membrane protein complex subunit 1-like	10.6832	1.9489	1.87017	1.0421	0.297367	0.870286
ER membrane protein complex subunit 4-like	28.0754	-1.84488	0.825165	-2.23578	0.0253665	0.465842
ER membrane protein complex subunit 6-like	7.17603	0.0869007	1.15977	0.0749293	0.940271	0.998362
ER membrane protein complex subunit 8-like	16.9782	-0.491896	0.907102	-0.542272	0.587631	0.973893
ERC protein 2-like	6.744	2.45551	1.59955	1.53512	0.124753	0.696601
ERI1 exoribonuclease 2-like	7.78497	-5.62516	2.65016	-2.12257	0.0337897	0.493447
ESF1 homolog	4.98583	-1.53044	1.05419	-1.45177	0.146565	NA
espin-like	13.7503	0.186839	0.827715	0.225729	0.821412	0.991383
ester hydrolase C11orf54 homolog	44.4253	-0.179673	0.626001	-0.287017	0.774099	0.991383
estradiol 17-beta-dehydrogenase 2-like	13.525	-0.428557	0.934816	-0.458441	0.646636	0.977123
ethyl acetate hydrolase-like	35.185	0.0383722	0.637815	0.0601619	0.952027	0.998362
ETS-related transcription factor Elf-2-like	19.7628	-0.393451	0.71896	-0.54725	0.584207	0.973893
ETS-related transcription factor Elf-3-like	22.6984	-0.294039	0.675548	-0.435261	0.663373	0.980207
ETS-related transcription factor Elf-5-like	13.3422	-0.351789	1.04993	-0.335058	0.737581	0.988718
ETS homologous factor-like	74.8043	0.511178	0.417985	1.22296	0.221345	0.825005
ETS translocation variant 1-like	221.483	-0.503512	0.420033	-1.19874	0.230628	0.829336
eukaryotic initiation factor 4A-I-like	36.5804	0.524406	0.621058	0.844375	0.39846	0.931509
eukaryotic peptide chain release factor GTP-binding subunit ERF3A-like	10.4998	-0.281666	0.832082	-0.338508	0.73498	0.988325
eukaryotic translation initiation factor 1A	8.28773	-1.66458	0.999335	-1.66569	0.0957752	0.653181
eukaryotic translation initiation factor 2 subunit 2-like	16.7722	-0.260208	0.739028	-0.352095	0.724767	0.987292
eukaryotic translation initiation factor 2 subunit 3-like	5.87859	-1.21919	1.01744	-1.19829	0.230804	0.829336
eukaryotic translation initiation factor 2A-like	9.61104	-1.37663	1.19306	-1.15387	0.248554	0.842278
eukaryotic translation initiation factor 3 subunit A-like	78.1485	-0.259697	0.526945	-0.492836	0.622129	0.977123
eukaryotic translation initiation factor 3 subunit B-like	7.49349	0.0341098	1.05623	0.0322939	0.974238	0.998362
eukaryotic translation initiation factor 3 subunit C-like	16.3373	0.0666326	0.676044	0.0985625	0.921486	0.998362
eukaryotic translation initiation factor 3 subunit D-like	8.18271	0.394896	0.908262	0.434782	0.663721	0.980207
eukaryotic translation initiation factor 3 subunit E-A-like	20.6522	-0.171331	0.923595	-0.185504	0.852834	0.991383
eukaryotic translation initiation factor 3 subunit I-like	16.0564	-0.105869	0.770878	-0.137336	0.890765	0.994349
eukaryotic translation initiation factor 4 gamma 1-like	148.544	0.0232486	0.772206	0.0301067	0.975982	0.998362
eukaryotic translation initiation factor 4E-like	25.9052	-3.57539	1.58749	-2.25223	0.0243075	0.460747
eukaryotic translation initiation factor 4E type 3-like	7.63753	-0.814025	0.957931	-0.849774	0.395451	0.930294
eukaryotic translation initiation factor 4H-like	6.90274	-1.00912	0.883058	-1.14276	0.253139	0.842278
eukaryotic translation initiation factor 5-like	36.085	0.0882474	1.37881	0.0640024	0.948968	0.998362
eukaryotic translation initiation factor 5A-1-like	83.9706	-0.195896	0.490232	-0.399599	0.689452	0.982315
eukaryotic translation initiation factor 5B-like	114.863	-1.41485	0.764131	-1.85158	0.0640865	0.596898
eukaryotic translation initiation factor 6	32.2246	-1.34354	1.83849	-0.730787	0.464909	0.954807
excitatory amino acid transporter-like	26.2248	0.0369236	0.606091	0.0609208	0.951422	0.998362
excitatory amino acid transporter 1-like	420.298	-0.0838751	0.44841	-0.18705	0.851621	0.991383
exocyst complex component 8-like	20.6358	-0.415346	1.15742	-0.358856	0.719703	0.98621
exodeoxyribonuclease-like	38.0307	1.07046	0.569536	1.87952	0.0601734	0.592133
exosome complex component MTR3-like	8.57816	-0.217244	1.80528	-0.120338	0.904215	0.996124
exosome complex component RRP40-like	41.503	1.45504	0.971428	1.49784	0.134175	0.708123
exostosin-1b-like	34.4034	-1.13867	1.20053	-0.948466	0.342892	0.900795
exportin-5-like	10.8888	1.13999	1.3551	0.841261	0.400202	0.931509
exportin-7-like	32.948	0.0514671	0.839644	0.0612963	0.951123	0.998362
exportin-T-like	21.4597	0.378229	0.781233	0.484143	0.628284	0.977123
extracellular matrix-binding protein ebh-like	21.6404	0.719117	0.696929	1.03184	0.302148	0.876549
extracellular matrix organizing protein FRAS1-like	9.82382	1.00993	1.06941	0.944377	0.344977	0.900908
extracellular matrix protein 3-like	9.12212	0.0849536	1.10395	0.0769543	0.93866	0.998362
extracellular signal-regulated kinase 2-like	39.5702	-0.203599	0.911384	-0.223395	0.823228	0.991383
extracellular tyrosine-protein kinase PKDCC-like	27.3391	-0.152325	0.874097	-0.174265	0.861657	0.991383
F-actin-capping protein subunit alpha-like	16.8998	-0.612372	1.10489	-0.554236	0.579417	0.972474
F-actin-monooxygenase mical1-like	28.1055	-2.03988	1.64061	-1.24337	0.213732	0.819284
F-actin-monooxygenase MICAL3-like	63.3517	-0.713038	0.518236	-1.3759	0.168854	0.757318
F-actin-uncapping protein LRRC16A-like	42.0517	-0.212632	0.565037	-0.376314	0.706683	0.985178
F-BAR and double SH3 domains protein 2-like	5.16867	-0.760065	1.46193	-0.519907	0.603128	NA
F-box-like/WD repeat-containing protein TBL1XR1	15.679	0.470257	1.16779	0.402689	0.687177	0.982315
F-box DNA helicase 1-like	41.8121	1.03017	0.738519	1.39491	0.163042	0.756516
F-box only protein 16-like	181.4	-0.309791	0.775821	-0.399308	NA	NA
F-box only protein 25-like	11.9832	1.24448	0.965197	1.28936	0.197275	0.793119
F-box only protein 32-like	410.037	-0.0969133	0.557158	-0.173942	0.861911	0.991383
F-box only protein 44-like	17.8317	0.419471	1.02446	0.409454	0.682206	0.982315
F-box only protein 5-like	32.0938	-0.94414	1.12012	-0.842889	0.399291	0.931509
F-box only protein 8-like	25.0232	-0.981007	0.783579	-1.25196	0.210586	0.814312
F-box only protein 9-like	64.2203	-0.60957	0.743035	-0.820378	0.412001	0.93603
F-box/LRR-repeat protein 12-like	36.0609	-0.954997	0.663885	-1.4385	0.150293	0.733644
F-box/LRR-repeat protein 14-like	116.753	-0.0380121	0.576671	-0.0659163	0.947444	0.998362
F-box/LRR-repeat protein 15-like	49.7996	0.029622	0.76183	0.0388826	0.968984	0.998362
F-box/LRR-repeat protein 17-like	118.113	-0.13776	0.687941	-0.200249	0.841286	0.991383
F-box/LRR-repeat protein 2-like	53.7494	0.733724	0.806759	0.909471	0.363101	0.916163
F-box/LRR-repeat protein 20-like	84.9576	0.300525	0.458349	0.655669	0.512037	0.961836
F-box/LRR-repeat protein 4-like	9.09457	-0.014536	1.41859	-0.0102468	0.991824	1
F-box/LRR-repeat protein 5-like	8.06619	-1.81201	1.00371	-1.80531	0.0710256	0.607025
F-box/LRR-repeat protein 7-like	132.548	0.252084	0.576804	0.437036	0.662085	0.980085
F-box/LRR-repeat protein 8-like	67.7397	0.614515	0.693461	0.886157	0.375533	0.924422
F-box/WD repeat-containing protein 4-like	17.6615	-0.99865	0.867138	-1.15166	0.24946	0.842278
F-box/WD repeat-containing protein 5-like	29.2035	-1.40647	1.03692	-1.35639	0.174974	0.770092
FACT complex subunit SSRP1-like	31.0881	-0.169772	0.54344	-0.312403	0.754734	0.99
FAD-dependent oxidoreductase domain-containing protein 1-like	2463.03	-0.645763	0.568693	-1.13552	0.256157	0.842278
FAD-dependent oxidoreductase domain-containing protein 2-like	9.96672	2.64549	1.19316	2.21721	0.0266086	0.467394
failed axon connections homolog	34.9272	-1.95789	1.03272	-1.89585	0.0579801	0.582755
Fanconi anemia group D2 protein-like	56.9516	0.0659127	0.991809	0.0664571	0.947014	0.998362
Fanconi anemia group E protein-like	279.17	0.602929	0.53297	1.13126	0.257944	0.842278
Fanconi anemia group I protein-like	10.4747	-1.43872	1.84922	-0.778018	0.436558	0.94394
fap1 adhesin-like	21.3311	0.269505	0.697343	0.386474	0.699146	0.984223
far upstream element-binding protein 1-like	11.5684	-0.568338	0.84766	-0.670478	0.502553	0.961836
FAS-associated factor 2-like	26.7873	-0.882813	1.27425	-0.692808	0.48843	0.959821
fas-binding factor 1 homolog	125.959	-0.732361	0.560542	-1.30652	0.191375	0.785722
fas apoptotic inhibitory molecule 1-like	30.0694	0.230758	0.826756	0.279113	0.780158	0.991383
fasciclin-1-like	141.76	-1.51679	0.724031	-2.09493	0.0361774	0.507448
fatty-acid amide hydrolase 2-like	29.0053	-0.366366	0.912584	-0.40146	0.688082	0.982315
fatty acid-binding protein	422.184	-0.412315	0.440531	-0.93595	0.349299	0.906418
fatty acid-binding protein-like	12.635	1.47743	1.02317	1.44397	0.148748	0.730323
fatty acid-binding protein 1-like	7.88113	1.61272	1.33947	1.204	0.228588	0.829336
fatty acid 2-hydroxylase-like	67.1451	-0.41591	0.89069	-0.466952	0.640534	0.977123
fatty acid hydroxylase domain-containing protein 2-like	15.7659	0.241312	0.776802	0.310648	0.756068	0.990461
fatty acyl-CoA hydrolase precursor	113.586	0.13694	0.426872	0.320798	0.748364	0.989349
fatty acyl-CoA reductase 1-like	26.2871	0.0419671	0.734926	0.0571038	0.954463	0.998362
FERM and PDZ domain-containing protein 4-like	14.0009	1.03945	1.37142	0.757939	0.448487	0.945824
FERM domain-containing protein 8-like	9.63871	0.711625	1.20991	0.588162	0.556424	0.968374
fermitin family homolog 2-like	4.62126	1.10073	1.13061	0.973565	0.330272	NA
ferric-chelate reductase 1-like	7.66563	0.192321	1.31176	0.146613	0.883438	0.993419
ferroportin-like	29.2188	0.604766	0.936919	0.645484	0.518614	0.961836
FH1/FH2 domain-containing protein 3-like	8.14959	-0.0228625	1.05245	-0.0217231	0.982669	0.999492
FHF complex subunit HOOK interacting protein 2A-like	21.7365	-0.325253	1.09248	-0.297719	0.765918	0.991383
fibril-forming collagen alpha chain-like	47.0165	-0.258407	0.609688	-0.423835	0.671686	0.982315
fibrillin-2-like	7.3634	0.70871	1.4906	0.475452	0.634465	0.977123
fibrinogen-like protein 1	2000.29	-1.65577	1.4644	-1.13068	0.25819	0.842278
fibrinogen-like protein A	337.154	0.765527	0.621635	1.23147	0.218146	0.823565
fibrinogen C domain-containing protein 1-B-like	18.4595	1.14984	0.782547	1.46935	0.141738	0.723323
fibrinogen C domain-containing protein 1-like	199.271	-0.284503	0.583391	-0.487671	0.625783	0.977123
fibroblast growth factor receptor-like	120.886	-0.023576	0.426585	-0.0552668	0.955926	0.998362
fibroblast growth factor receptor 2-like	2650.23	-0.663859	0.452948	-1.46564	0.142746	0.723323
fibroblast growth factor receptor 3-like	16.7943	-0.0431973	1.25487	-0.0344237	0.972539	0.998362
fibroblast growth factor receptor 4-like	73.649	-0.345031	0.606099	-0.569265	0.569177	0.972298
fibroblast growth factor receptor substrate 2-like	307.845	-0.324689	0.498926	-0.650776	0.515191	0.961836
fibrocystin-L-like	25.7515	0.488599	0.825508	0.591877	0.553933	0.968374
fibronectin type 3 and ankyrin repeat domains 1 protein-like	7.29851	4.10624	1.6062	2.5565	0.0105732	0.328757
fibronectin type 3 and ankyrin repeat domains protein 1-like	129.687	-0.228796	0.63359	-0.36111	0.718017	0.98621
fibropellin-1-like	523.796	0.00247501	0.469427	0.00527241	0.995793	1
fibropellin-3-like	8.21218	0.379127	1.04865	0.361538	0.717697	0.98621
ficolin-1-like	10.1933	-0.864246	0.933533	-0.925779	0.354561	0.910289
ficolin-2-like	45.8731	-1.29367	0.839663	-1.5407	0.123389	0.696601
filamin-B-like	17.0723	0.027404	0.910061	0.0301123	0.975977	0.998362
filamin-C-like	5.69929	-0.0408709	0.964338	-0.0423824	0.966194	0.998362
FK506-binding protein 15-like	25.9613	0.461338	0.708264	0.651365	0.514811	0.961836
FK506-binding protein 5-like	33.0325	-0.676001	0.487452	-1.38681	0.165501	0.756516
flagellum-associated coiled-coil domain-containing protein 1-like	21.4932	-0.896054	0.794041	-1.12847	0.25912	0.842278
flavin-containing monooxygenase 5-like	57.5306	0.150619	0.566559	0.265848	0.790356	0.991383
flotillin-1-like	6.61274	0.286154	0.996602	0.287129	0.774013	0.991383
flotillin-2-like	160.478	-0.0198122	0.494315	-0.0400801	0.968029	0.998362
FMN-dependent NADPH-azoreductase-like	19.0596	-0.513811	0.796742	-0.644891	0.518998	0.96209
FMRFamide-activated amiloride-sensitive sodium channel-like	33.3543	-1.24831	0.806905	-1.54703	0.121856	0.692522
FMRFamide receptor-like	14.0094	-0.139615	0.730011	-0.191251	0.848329	0.991383
focadhesin-like	4.18032	3.14696	2.17219	1.44875	0.147408	NA
folliculin-interacting protein 1-like	4.22401	-0.210136	1.30644	-0.160846	0.872215	NA
follistatin-like	16.6102	1.88815	1.53266	1.23195	0.217968	0.823565
folylpolyglutamate synthase	7.1131	0.295509	0.995821	0.296749	0.766658	0.991383
forkhead box protein N3-like	5.23568	2.71093	1.3465	2.01332	0.0440812	NA
formin-binding protein 1 homolog	31.7452	-0.491793	0.865431	-0.568264	0.569856	0.972474
formin-J-like	12.5468	0.850461	1.1055	0.769302	0.441714	0.94394
formylglycine-generating enzyme-like	172.352	-0.524244	0.474819	-1.10409	0.269553	0.849436
four-jointed box protein 1-like	6.59044	0.609203	1.25387	0.485858	0.627068	0.977123
four and a half LIM domains protein 2-like	30.0366	-0.532194	0.958257	-0.555377	0.578637	0.972474
FRAS1-related extracellular matrix protein 1-like	12.0258	-0.783155	0.848987	-0.922457	0.35629	0.912334
fringe glycosyltransferase-like	79.5219	1.73483	0.684297	2.5352	0.0112383	0.335671
fructose-bisphosphate aldolase-like	5.70925	-0.0486159	1.25406	-0.0387667	0.969076	0.998362
fucolectin-1-like	58.173	-0.358055	0.569754	-0.628438	0.529717	0.96663
fucolectin-6-like	7.20011	0.94396	0.88843	1.0625	0.288007	0.865151
fucolectin-like	62.572	1.51701	0.642272	2.36194	0.0181798	0.404053
fumarylacetoacetase-like	18.1759	-1.47731	1.54554	-0.955853	0.339146	0.899451
furin-like protease kpc-1	94.4317	-0.220225	0.483013	-0.45594	0.648433	0.977123
FYN-binding protein 1-like	84.0646	-0.313717	0.362426	-0.865604	0.386707	0.928418
FYVE	35.7915	-1.09228	0.814499	-1.34104	0.179907	0.774069
FYVE and coiled-coil domain-containing protein 1-like	64.9162	-0.210343	0.758792	-0.277208	0.78162	0.991383
G-protein coupled receptor 143-like	24.9458	-0.509216	0.838134	-0.607559	0.54348	0.967101
G-protein coupled receptor 157-like	688.45	-0.112524	0.476073	-0.236358	0.813155	0.991383
G-protein coupled receptor 35-like	16.8437	-0.522914	0.858519	-0.609088	0.542466	0.967101
G-protein coupled receptor 52-like	31.6908	3.59569	1.65612	2.17116	0.0299193	0.486435
G-protein coupled receptor dmsr-1-like	31.437	-0.214668	0.588796	-0.364588	0.715419	0.985765
G-protein coupled receptor GRL101-like	13.7136	0.453114	1.13974	0.397561	0.690954	0.982315
G patch domain-containing protein 2-like	43.6877	-1.52601	1.00517	-1.51816	0.128974	0.702226
G protein-coupled receptor kinase 5-like	12.2842	0.383813	0.852268	0.450342	0.652464	0.977123
G2 and S phase-expressed protein 1-like	109.485	-0.460464	0.374056	-1.231	0.218322	0.823565
G2/M phase-specific E3 ubiquitin-protein ligase-like	104.747	0.0567549	0.521589	0.108812	0.913352	0.997397
GA-binding protein alpha chain-like	17.6766	-0.253713	0.861931	-0.294355	0.768487	0.991383
galactocerebrosidase-like	142.933	-0.388274	0.43959	-0.883265	0.377093	0.925905
galactokinase-like	43.2721	-0.971758	0.650125	-1.49473	0.134986	0.709226
galactose-3-O-sulfotransferase 2-like	809.604	0.0589823	0.528393	0.111626	0.91112	0.997397
galactose-binding lectin-like	12.8072	0.133983	1.08876	0.12306	0.902059	0.995767
galactose-specific lectin nattectin-like	13.2579	-0.159312	0.983595	-0.161969	0.87133	0.991837
galactose mutarotase-like	10.5871	1.79901	0.899068	2.00097	0.0453953	0.540834
galactoside 2-alpha-L-fucosyltransferase Sec1-like	9.31387	-1.38309	1.20592	-1.14692	0.251415	0.842278
galactoside 2-alpha-L-fucosyltransferase SEC1-like	7.66592	0.228803	0.875454	0.261354	0.79382	0.991383
galactoside alpha-(1	175.761	-0.0261494	0.45383	-0.0576192	0.954052	0.998362
galactosylceramide sulfotransferase-like	31.1256	-1.92544	0.72842	-2.64331	0.00821008	0.289868
galactosylgalactosylxylosylprotein 3-beta-glucuronosyltransferase 2-like	25.6867	-0.126464	0.930106	-0.135967	0.891847	0.994349
galanin receptor type 1-like	34.349	0.297789	0.765751	0.388885	0.697361	0.983085
galaxin-like	18.7363	-0.0374861	0.978447	-0.0383119	0.969439	0.998362
galectin-4-like	16.0802	-2.15494	0.767146	-2.80903	0.00496909	0.227843
gamma-1-syntrophin-like	21.8983	0.324767	0.985432	0.329568	0.741726	0.988718
gamma-adducin-like	18.1403	-0.207042	0.700304	-0.295646	0.7675	0.991383
gamma-aminobutyric acid receptor-associated protein	21.3775	-0.176623	0.638	-0.276839	0.781904	0.991383
gamma-aminobutyric acid receptor alpha-like	21.1555	0.105207	0.700132	0.150268	0.880553	0.993126
gamma-aminobutyric acid type B receptor subunit 2-like	19.7861	-1.3952	3.07435	-0.453819	0.649959	0.977123
gamma-secretase subunit PEN-2-like	12.0472	2.4495	1.62523	1.50717	0.131766	0.706825
gamma-soluble NSF attachment protein-like	5.65261	0.661526	1.03284	0.640494	0.521852	0.96261
ganglioside-induced differentiation-associated protein 1-like	4.63232	-0.520197	1.63188	-0.318771	0.7499	NA
ganglioside GM2 activator-like	43.4611	3.40566	1.1017	3.09127	0.00199305	0.149764
gastrotropin-like	224.44	0.216255	0.551173	0.392354	0.694797	0.982851
gastrula zinc finger protein XlCGF57.1-like	6.67234	1.26695	1.00477	1.26094	0.207332	0.809825
GATA zinc finger domain-containing protein 8-like	8.03519	-1.6054	1.50738	-1.06503	0.286863	0.864286
GATOR1 complex protein NPRL2-like	66.3127	0.868874	1.13428	0.766014	0.443668	0.94394
GDNF-inducible zinc finger protein 1-like	12.8124	0.950752	1.1494	0.827172	0.40814	0.93603
GDP-D-glycero-alpha-D-manno-heptose dehydrogenase-like	26.5952	0.200118	0.968688	0.206587	0.836333	0.991383
GDP-fucose protein O-fucosyltransferase 1-like	69.9868	0.322383	0.646069	0.498991	0.617786	0.976795
GDP-fucose transporter 1-like	124.607	-0.850579	0.718892	-1.18318	0.236738	0.833278
GDP-L-fucose synthase-like	4.93333	0.666026	1.28805	0.517082	0.605099	NA
GDP-mannose 4	11.6914	0.207751	0.789541	0.263129	0.792451	0.991383
gelsolin-like protein 2	129.666	0.598354	0.491491	1.21743	0.223442	0.826224
gelsolin-related protein of 125 kDa-like	5.59436	-2.62327	1.41779	-1.85026	0.0642764	0.596898
general transcription factor 3C polypeptide 3-like	45.0154	1.51864	1.06739	1.42276	0.154806	0.744769
general transcription factor II-I repeat domain-containing protein 1-like	210.544	-1.05739	1.07252	-0.985898	0.324183	0.888898
general transcription factor IIE subunit 1-like	5.99961	0.734077	1.04422	0.702993	0.48206	0.959617
general vesicular transport factor p115-like	6.54604	-0.56966	1.52883	-0.372611	0.709438	0.985178
geranylgeranyl transferase type-1 subunit beta-like	19.2982	-0.344397	0.733251	-0.469685	0.63858	0.977123
germinal-center associated nuclear protein-like	9.64149	-2.32181	0.811764	-2.86021	0.00423364	0.215506
gigasin-2-like	14.9058	3.18201	1.79209	1.77559	0.0758005	0.61558
gigaxonin-like	117.246	0.372221	0.527324	0.705868	0.48027	0.959617
girdin-like	18.1574	-1.35142	0.972157	-1.39012	0.164492	0.756516
globin-like	3.98039	2.53013	2.01233	1.25732	0.208639	NA
glucocorticoid modulatory element-binding protein 1-like	11.9897	-1.28889	1.16727	-1.10419	0.269511	0.849436
glucokinase regulatory protein-like	167.827	0.30767	0.470546	0.653856	0.513204	0.961836
glucosamine-6-phosphate deaminase 2-like	13.8487	0.339752	1.29534	0.262288	0.7931	0.991383
glucosamine 6-phosphate N-acetyltransferase-like	28.7494	2.39508	0.739931	3.2369	0.00120837	0.121067
glucose-6-phosphate isomerase-like	6.13832	0.749251	1.27803	0.586253	0.557706	0.968646
glucose-fructose oxidoreductase domain-containing protein 1-like	95.9701	0.349363	0.707265	0.493964	0.621332	0.977123
glucose-induced degradation protein 4 homolog	63.0283	1.20335	0.926263	1.29914	0.193895	0.789867
glucose dehydrogenase [FAD	47.889	0.829673	0.928737	0.893335	0.371678	0.920734
glucosidase 2 subunit beta-like	9.67689	-0.234337	0.813338	-0.288118	0.773257	0.991383
glutamate--cysteine ligase catalytic subunit-like	4.53222	3.02144	1.79913	1.67938	0.0930771	NA
glutamate--cysteine ligase regulatory subunit-like	11.9289	-0.655543	1.14359	-0.573232	0.566487	0.971926
glutamate [NMDA] receptor subunit 1-like	76.1251	-0.160626	0.871527	-0.184304	0.853775	0.991383
glutamate decarboxylase 1-like	35.8455	0.706245	0.874378	0.807711	0.419257	0.937757
glutamate receptor 4-like	11.6857	2.37713	1.32449	1.79475	0.0726937	0.608503
glutamate receptor ionotropic	255.666	0.291587	0.571189	0.510491	0.609708	0.976477
glutamate receptor U1-like	6.40626	2.60351	1.17443	2.21683	0.026635	0.467394
glutamic acid-rich protein-like	190.882	-0.177284	0.623498	-0.284338	0.776151	0.991383
glutaminase kidney isoform	7.8057	-1.35857	1.60285	-0.847598	0.396662	0.930754
glutamine--fructose-6-phosphate aminotransferase [isomerizing] 2-like	25.2824	-0.145469	0.767607	-0.18951	0.849693	0.991383
glutamine amidotransferase-like class 1 domain-containing protein 1	89.407	-0.701536	0.869696	-0.806645	0.419871	0.938232
glutamine synthetase-like	155.954	-0.987302	0.525393	-1.87917	0.0602215	0.592133
glutathione hydrolase 1 proenzyme-like	5.51055	-1.49933	1.35249	-1.10857	0.267617	NA
glutathione peroxidase 7-like	10.1079	-1.56873	1.27052	-1.23471	0.216938	0.823565
glutathione S-transferase-like	18.6758	0.341397	0.975723	0.349891	0.72642	0.987292
glyceraldehyde-3-phosphate dehydrogenase-like	12.3787	-0.120127	0.780118	-0.153986	0.877621	0.992442
glycerate kinase-like	60.9521	-0.715771	0.756616	-0.946017	0.34414	0.900795
glycerol-3-phosphate acyltransferase 3-like	16.5252	0.757657	0.692383	1.09427	0.273835	0.855666
glycerol-3-phosphate dehydrogenase	4.10215	0.864438	1.64023	0.527024	0.598177	NA
glycerol-3-phosphate dehydrogenase [NAD(+)]	6.81758	-0.19272	1.1493	-0.167686	0.86683	0.991383
glycerophosphocholine phosphodiesterase GPCPD1-like	6.00629	2.71429	1.51709	1.78914	0.0735921	0.612311
glycine amidinotransferase	61.3624	0.506349	0.581636	0.870559	0.383995	0.928418
glycine receptor subunit alpha-2-like	21.5295	1.36241	0.966484	1.40966	0.158641	0.750068
glycogen phosphorylase	36.1142	-1.10577	0.747179	-1.47992	0.138894	0.719195
glycogenin-1-like	6.35267	0.222468	1.09068	0.203972	0.838376	0.991383
glycoprotein-N-acetylgalactosamine 3-beta-galactosyltransferase 1-like	117.817	-1.08082	0.745306	-1.45017	0.14701	0.729501
glycoprotein 3-alpha-L-fucosyltransferase A-like	120.772	0.0803522	0.651187	0.123393	0.901796	0.995767
glycosylated lysosomal membrane protein-like	100.421	0.00480095	0.471426	0.0101839	0.991875	1
glycylpeptide N-tetradecanoyltransferase 1-like	10.6956	-0.736145	1.08818	-0.676494	0.498727	0.959821
glyoxylate reductase/hydroxypyruvate reductase-like	182.465	-1.83112	1.42624	-1.28388	0.199185	0.795733
glypican-5-like	159.111	1.33616	0.527275	2.53409	0.0112741	0.335671
glypican-6-like	6.8037	2.21855	1.20223	1.84536	0.0649855	0.600038
GMP reductase 2-like	96.3845	-0.358643	1.18076	-0.303739	0.761326	0.991383
Golgi-associated plant pathogenesis-related protein 1-like	14.7222	-0.425622	0.946643	-0.449612	0.652991	0.977123
Golgi-associated RAB2B interactor protein 3-like	5.3114	-1.25169	1.26075	-0.992818	0.320798	NA
Golgi-specific brefeldin A-resistance guanine nucleotide exchange factor 1-like	88.4926	-0.102117	0.666768	-0.153153	0.878278	0.992603
Golgi apparatus protein 1-like	5.66988	-0.293812	0.951308	-0.308851	0.757435	0.991016
Golgi integral membrane protein 4-like	19.1144	1.07824	0.896413	1.20284	0.229039	0.829336
Golgi membrane protein 1-like	108.994	-1.19871	0.503602	-2.38028	0.0172995	0.403132
Golgi phosphoprotein 3 homolog sauron-like	12.3724	1.66577	1.47809	1.12697	0.259754	0.842278
Golgi resident protein GCP60-like	25.0531	-1.28476	0.550439	-2.33406	0.0195927	0.410787
Golgi SNAP receptor complex member 2-like	23.4202	-0.0973566	0.820527	-0.118651	0.905552	0.996557
golgin-45-like	448.329	-0.374978	0.698991	-0.536455	0.591644	0.974917
golgin subfamily A member 4-like	26.5737	-1.03938	0.630508	-1.64848	0.0992543	0.662936
golgin subfamily A member 5-like	131.367	0.241075	0.652501	0.369462	0.711783	0.985286
golgin subfamily A member 6-like protein 1	9.00381	-1.76781	1.59678	-1.10711	0.268246	0.848841
golgin subfamily A member 6-like protein 22	56.487	0.065228	1.1651	0.0559847	0.955354	0.998362
golgin subfamily A member 6-like protein 25	15.0328	0.579966	0.756379	0.766767	0.44322	0.94394
golgin subfamily A member 6-like protein 7	9.56692	2.31923	1.36225	1.70249	0.088663	0.644323
golgin subfamily A member 7-like	27.1423	1.691	0.977735	1.72951	0.0837183	0.634369
GPI transamidase component PIG-S-like	7.59727	0.308524	0.938671	0.328681	0.742396	0.988818
GPI transamidase component PIG-T-like	16.4786	-0.449266	0.808456	-0.555709	0.57841	0.972474
GPN-loop GTPase 1-like	5.39578	-0.132443	1.40649	-0.0941656	0.924978	NA
grainyhead-like protein 1 homolog	4.37699	-2.87669	1.99838	-1.43951	0.150006	NA
GRAM domain-containing protein 2B-like	21.8749	-1.55717	0.865583	-1.79898	0.0720222	0.607635
gramicidin S synthase 2-like	33.7394	-0.404926	0.556062	-0.728203	0.466489	0.955231
GRB10-interacting GYF protein 2-like	61.947	-0.486862	0.631258	-0.771257	0.440555	0.94394
GRB2-associated and regulator of MAPK protein-like	35.2284	1.10862	1.41669	0.782542	0.433896	0.94394
green-sensitive opsin-like	349.893	0.579652	0.377271	1.53643	0.124432	0.696601
GRIP and coiled-coil domain-containing protein 2-like	22.8195	-1.02233	0.608399	-1.68037	0.0928859	0.648172
GRIP1-associated protein 1-like	7.45243	0.530489	0.876114	0.605502	0.544845	0.967101
growth arrest-specific protein 2-like	7.7317	0.260231	1.5137	0.171918	0.863502	0.991383
growth factor receptor-bound protein 2-like	71.5801	0.369054	0.530176	0.696098	0.486367	0.959821
growth hormone-inducible transmembrane protein-like	31.3129	-0.939455	0.642478	-1.46224	0.143677	0.723772
growth hormone secretagogue receptor type 1-like	19.818	-1.09414	0.968006	-1.1303	0.258348	0.842278
GTP-binding nuclear protein Ran	11.5208	-1.14494	0.793543	-1.44283	0.14907	0.730323
GTP-binding protein 1-like	20.3707	-1.46239	1.13075	-1.2933	0.195908	0.790143
GTP-binding protein 4-like	111.642	-0.297585	0.560187	-0.531224	0.595263	0.975085
GTP-binding protein Rit2-like	5.08249	0.23576	2.00368	0.117663	0.906334	NA
GTP cyclohydrolase 1-like	5.1328	-1.59528	1.2895	-1.23713	0.216038	NA
GTPase-activating protein skywalker-like	19.1332	-1.02682	0.915452	-1.12166	0.262009	0.8449
GTPase-activating Rap/Ran-GAP domain-like protein 3	102.891	0.392656	0.516763	0.759838	0.447351	0.945237
GTPase Era	4.29849	-1.56428	1.90036	-0.823148	0.410424	NA
GTPase IMAP family member 3-like	7.5202	-0.199543	1.06518	-0.187332	0.8514	0.991383
GTPase IMAP family member 4-like	86.3331	-0.54044	0.660321	-0.818451	0.4131	0.93603
GTPase IMAP family member 7-like	11.6127	-0.360641	1.06119	-0.339847	0.733972	0.988169
GTPase IMAP family member 9-like	118.351	1.75697	0.792826	2.21608	0.026686	0.467394
guanine nucleotide-binding protein-like 3 homolog	17.8248	0.0877706	0.560556	0.156578	0.875578	0.992347
guanine nucleotide-binding protein G(q) subunit alpha	38.9022	-2.05864	1.15596	-1.7809	0.0749292	0.615039
guanine nucleotide-binding protein G(q) subunit alpha-like	17.8871	-0.448114	0.961756	-0.465933	0.641264	0.977123
guanine nucleotide-binding protein G(s) subunit alpha-like	7.27957	-1.54657	1.08604	-1.42404	0.154435	0.744686
guanine nucleotide-binding protein subunit beta	39.4942	0.157843	0.63336	0.249215	0.803195	0.991383
guanine nucleotide exchange factor DBS-like	5.31701	-0.0890828	1.08981	-0.0817418	0.934852	NA
guanine nucleotide exchange factor for Rab-3A-like	44.0778	2.46613	0.971979	2.53722	0.0111737	0.335671
guanine nucleotide exchange protein SMCR8-like	20.6567	-1.15909	0.598926	-1.93528	0.0529555	0.566942
guanine nucleotide exchange protein smcr8b-like	19.6838	1.3406	0.97999	1.36798	0.17132	0.759389
guanosine-3'	69.0777	0.333373	0.719622	0.463262	0.643177	0.977123
guanylate cyclase soluble subunit beta-2-like	49.6705	0.279697	1.52499	0.183409	0.854477	0.991383
guanylate kinase-like	16.7794	0.40294	0.886072	0.454749	0.64929	0.977123
H(+)/Cl(-) exchange transporter 4-like	21.3305	0.00562778	0.822328	0.00684372	0.99454	1
H(+)/Cl(-) exchange transporter 6-like	13.1338	1.90316	1.22224	1.55711	0.119445	0.688037
H(+)/Cl(-) exchange transporter 7-like	16.3761	1.11728	0.759059	1.47192	0.141042	0.723323
hamartin-like	62.6454	-0.828519	0.707275	-1.17142	0.241428	0.836367
HBS1-like protein	8.46097	1.16976	0.852573	1.37203	0.170053	0.757358
HCLS1-binding protein 3-like	15.8494	1.16252	0.829451	1.40155	0.161049	0.75355
HEAT repeat-containing protein 5B-like	381.147	2.27658	1.1782	1.93225	0.0533292	0.566942
heat shock 70 kDa protein 12A-like	676.749	-0.0639444	0.380061	-0.168248	0.866388	0.991383
heat shock 70 kDa protein 12B-like	1002.52	0.461558	0.549501	0.839959	0.400931	0.931509
heat shock 70 kDa protein 14-like	17.9088	0.704662	1.14683	0.614445	0.538921	0.967101
heat shock 70 kDa protein 4-like	23.7038	-0.103	0.878899	-0.117191	0.906708	0.996557
heat shock cognate 71 kDa protein	277.17	0.142859	0.447526	0.319219	0.749561	0.989509
heat shock factor 2-binding protein-like	18.9093	-0.483697	0.984176	-0.491474	0.623091	0.977123
heat shock factor protein-like	407.323	-0.0788083	0.763882	-0.103168	0.91783	0.998362
heat shock protein 60A-like	8.49398	-0.154147	0.952564	-0.161824	0.871445	0.991837
heat shock protein 68-like	34.626	2.67596	2.24569	1.1916	0.233417	0.831362
heat shock protein HSP 90-alpha-like	604.105	-0.170777	0.446474	-0.382503	0.702089	0.984223
heavy metal-binding protein HIP-like	173.726	-0.842378	0.693566	-1.21456	0.224534	0.826389
helicase ARIP4-like	29.191	0.215679	0.466806	0.462032	0.644059	0.977123
helicase domino-like	17.3449	-0.649639	0.569026	-1.14167	0.253592	0.842278
hematopoietic prostaglandin D synthase-like	61.9874	0.0116491	0.678797	0.0171614	0.986308	0.999492
heme A synthase COX15-like	45.5935	0.359646	0.716658	0.501838	0.615781	0.976477
heme transporter hrg1-B-like	140.65	-0.385713	0.474454	-0.812961	0.41624	0.93603
hemicentin-1-like	354.637	-0.400286	0.326696	-1.22525	0.22048	0.823724
hemicentin-2-like	205.095	0.283349	0.515099	0.550086	0.582261	0.973893
heparan-alpha-glucosaminide N-acetyltransferase-like	8.76175	2.11838	1.17119	1.80874	0.0704912	0.607025
heparan sulfate 2-O-sulfotransferase 1-like	268.231	0.409747	0.468432	0.87472	0.381726	0.928418
heparan sulfate glucosamine 3-O-sulfotransferase 1-like	60.1184	-2.84174	1.80026	-1.57852	0.114446	0.682919
heparanase-like	21.6031	2.44108	1.07848	2.26344	0.0236085	0.453513
hepatic lectin-like	20.2828	0.863795	0.833996	1.03573	0.300328	0.873581
hepatocyte growth factor receptor-like	226.259	-1.03686	0.539199	-1.92297	0.0544843	0.570876
hepatoma-derived growth factor-related protein 2-like	71.9619	-0.298959	0.616134	-0.485218	0.627522	0.977123
heterochromatin protein 1-binding protein 3-like	29.1411	0.0903658	0.716318	0.126153	0.899611	0.995308
heterogeneous nuclear ribonucleoprotein 27C-like	9.91494	0.422743	0.856775	0.493411	0.621722	0.977123
heterogeneous nuclear ribonucleoprotein 87F-like	40.2518	0.726987	0.529662	1.37255	0.169893	0.757318
heterogeneous nuclear ribonucleoprotein A3-like	5.63233	-4.18741	2.03304	-2.05968	0.039429	0.518493
heterogeneous nuclear ribonucleoprotein K-like	42.819	0.251399	0.412646	0.609235	0.542368	0.967101
heterogeneous nuclear ribonucleoprotein L-like	8.31132	0.642257	0.887761	0.723457	0.469399	0.955773
heterogeneous nuclear ribonucleoprotein R-like	155.97	0.211	0.456439	0.462274	0.643885	0.977123
heterogeneous nuclear ribonucleoprotein U-like protein 1	15.8192	0.481434	0.714534	0.673774	0.500455	0.961142
hexokinase-1-like	6.01814	-1.06465	1.08591	-0.98042	0.326879	0.891027
HHIP-like protein 1	25.7765	0.609601	0.942511	0.646784	0.517772	0.961836
high-affinity choline transporter 1-like	43.9865	-0.128879	0.769029	-0.167586	0.866909	0.991383
high affinity 3'	14.3337	0.557296	0.991142	0.562276	0.573928	0.972474
high affinity cAMP-specific and IBMX-insensitive 3'	19.025	-0.392119	0.695285	-0.563969	0.572775	0.972474
high affinity cGMP-specific 3'	35.1995	1.02272	1.16418	0.878496	0.379674	0.927081
high affinity choline transporter 1-like	13.9187	-2.29501	1.09361	-2.09857	0.035855	0.505172
high affinity copper uptake protein 1-like	6.52633	0.767122	1.00658	0.762106	0.445997	0.944299
high mobility group protein 20A-like	206.301	-0.461977	0.641004	-0.720708	0.471089	0.95596
high mobility group protein B2-like	75.2944	-0.175034	0.457632	-0.382478	0.702107	0.984223
high mobility group protein B3-like	7.8856	0.621535	0.93417	0.665333	0.505837	0.961836
hillarin-like	32.852	-0.229374	0.568219	-0.403671	0.686455	0.982315
hippocampus abundant transcript 1 protein-like	9.87993	1.39382	1.08234	1.28778	0.197823	0.793601
histamine H2 receptor-like	104.11	0.13664	0.580273	0.235475	0.81384	0.991383
histidine-rich glycoprotein-like	45.1017	1.06833	0.845588	1.26342	0.206438	0.807752
histidine ammonia-lyase-like	11.9836	1.67931	1.43416	1.17093	0.241625	0.836367
histidine N-acetyltransferase-like	8.87654	-0.636233	0.998476	-0.637204	0.523992	0.963149
histidine N-alpha-methyltransferase-like	75.6141	-0.110618	0.688987	-0.160551	0.872447	0.991837
histidine protein methyltransferase 1 homolog	36.3208	0.284484	1.01935	0.279083	0.780181	0.991383
histone-arginine methyltransferase CARM1-like	316.709	1.4907	1.12676	1.323	0.185836	0.779859
histone-binding protein N1/N2-like	140.31	-1.21842	0.723685	-1.68363	0.0922527	0.648172
histone-lysine N-methyltransferase	44.6461	-0.235084	0.768876	-0.30575	0.759795	0.991383
histone-lysine N-methyltransferase 2A-like	3.74366	-0.257769	1.37	-0.188153	0.850757	NA
histone-lysine N-methyltransferase ash1-like	39.5082	-0.415169	0.624012	-0.665323	0.505844	0.961836
histone-lysine N-methyltransferase EHMT1-like	28.9531	3.62259	1.37564	2.63338	0.008454	0.293196
histone-lysine N-methyltransferase EHMT2-like	10.7676	-0.571352	0.829851	-0.688499	0.491139	0.959821
histone-lysine N-methyltransferase NSD2-like	11.9763	-0.369734	0.784156	-0.471506	0.63728	0.977123
histone-lysine N-methyltransferase PRDM9-like	4.37596	4.8417	2.93959	1.64707	0.0995444	NA
histone-lysine N-methyltransferase SETD1A-like	45.054	1.06664	0.929683	1.14732	0.25125	0.842278
histone-lysine N-methyltransferase SETD1B-A-like	16.1991	-1.09339	1.42623	-0.766629	0.443302	0.94394
histone acetyltransferase KAT5-like	11.1468	0.797869	0.994614	0.80219	0.422443	0.939556
histone acetyltransferase KAT6B-like	21.9897	-0.490873	0.833181	-0.589155	0.555757	0.968374
histone deacetylase 11-like	5.56793	-0.0750141	1.10385	-0.0679571	0.94582	0.998362
histone deacetylase 6-like	40.7781	0.377497	0.774476	0.487423	0.625959	0.977123
histone deacetylase complex subunit SAP130-like	10.249	0.10156	0.763611	0.132999	0.894194	0.994349
histone H1	14.907	-0.486217	0.706986	-0.687733	0.491621	0.959821
histone H1-delta-like	11.683	-0.407133	1.43144	-0.284423	0.776087	0.991383
histone H2A	24.1073	-0.0905501	0.672356	-0.134676	0.892868	0.994349
histone H3	13.1751	-1.138	1.17978	-0.964589	0.334751	0.896445
histone H3.3A	9.6346	-0.412317	0.962107	-0.428557	0.668246	0.982315
histone H4 transcription factor-like	22.3198	-2.44454	1.24501	-1.96347	0.0495914	0.556746
homeobox-like protein HDP1	7.51002	0.81346	1.41762	0.573822	0.566088	0.971886
homeobox protein 2-like	5.74052	1.96375	1.64433	1.19426	0.232377	0.830224
homeobox protein ceh-20-like	5.14301	-0.488293	1.4598	-0.334493	0.738008	NA
homeobox protein EMX2-like	7.8842	0.867982	1.15029	0.754576	0.450504	0.946352
homeobox protein Hox-A7-like	8.63527	1.11993	1.64133	0.682333	0.495028	0.959821
homeobox protein Nkx-2.3-like	6.10148	1.56288	1.05148	1.48635	0.137186	0.715045
homeobox protein OTX1 B-like	10.242	-0.255546	0.954005	-0.267867	0.788802	0.991383
homeobox protein PKNOX2-like	34.6289	-1.51406	1.08281	-1.39827	0.162033	0.755913
homeobox protein SIX1-like	34.5314	-0.806072	0.627807	-1.28395	0.19916	0.795733
homeobox protein TGIF2-like	3.76623	-1.68117	1.61386	-1.04171	0.297547	NA
homocysteine-responsive endoplasmic reticulum-resident ubiquitin-like domain member 2 protein	20.9698	-1.02058	1.01519	-1.00531	0.314746	0.888898
homogentisate 1	75.1483	-0.00242124	0.792815	-0.00305397	0.997563	1
hormone receptor 4-like	6.38008	-3.00926	1.62452	-1.8524	0.0639681	0.596898
hornerin-like	13.3351	0.710961	0.708024	1.00415	0.315307	0.888898
host cell factor 1-like	33.125	0.286117	0.686945	0.416506	0.67704	0.982315
hyccin-like	4.39245	0.76888	1.08692	0.707392	0.479323	NA
hydrocephalus-inducing protein homolog	30.3184	-0.353978	0.550993	-0.642437	0.52059	0.96261
hydroxylysine kinase-like	77.1762	2.04157	0.899045	2.27082	0.0231581	0.45255
hydroxyproline dehydrogenase-like	48.335	0.0884521	0.510624	0.173224	0.862476	0.991383
hypodermin-A-like	80.2268	0.412823	0.883647	0.467181	0.640371	0.977123
hypoxia-inducible factor 1-alpha-like	9.74701	0.662297	0.776211	0.853243	0.393525	0.929962
hypoxia-inducible factor 1-alpha inhibitor-like	30.5136	0.618955	0.627045	0.987098	0.323595	0.888898
hypoxia up-regulated protein 1-like	36.217	-0.312624	0.450836	-0.693433	0.488038	0.959821
Ig-like and fibronectin type-III domain-containing protein 2	24.1342	0.539708	0.903075	0.597633	0.550085	0.967529
IgGFc-binding protein-like	354.973	0.480949	0.472376	1.01815	0.308608	0.881646
ileal sodium/bile acid cotransporter-like	766.108	-0.286143	0.494062	-0.579165	0.562478	0.970708
immediate early response 3-interacting protein 1-like	12.7225	0.10796	1.24349	0.0868205	0.930814	0.998362
immediate early response gene 5-like protein	6.03957	-1.20817	1.10993	-1.08851	0.276371	0.858334
immunoglobulin superfamily member 10-like	20.0702	-0.204507	1.03961	-0.196715	0.844051	0.991383
importin-9-like	10.1779	-1.45282	1.0499	-1.38377	0.166429	0.756516
inactive histone-lysine N-methyltransferase 2E-like	19.8721	-0.200438	0.602039	-0.332932	0.739186	0.988718
inactive pancreatic lipase-related protein 1-like	105.138	-1.96567	0.926392	-2.12185	0.0338502	0.493447
inactive rhomboid protein 1-like	35.5816	0.970493	0.902909	1.07485	0.282441	0.862582
inactive rhomboid protein 2-like	6.47707	-1.2914	1.10825	-1.16525	0.243917	0.839935
indoleamine 2	27.0835	-0.531836	0.80607	-0.659789	0.509389	0.961836
indolethylamine N-methyltransferase-like	25.4266	0.346254	0.927227	0.373429	0.708829	0.985178
inner centromere protein A-like	239.685	-0.10875	0.634288	-0.171452	0.863869	0.991383
inner nuclear membrane protein Man1-like	9.40598	1.73511	1.01392	1.7113	0.0870257	0.639557
innexin-10-like	769.887	-0.0516605	0.552175	-0.0935582	0.92546	0.998362
innexin-11-like	222.834	-0.431426	0.477635	-0.903255	0.366391	0.916163
innexin unc-9-like	220.874	-0.0379597	0.486267	-0.0780637	0.937777	0.998362
inosine-5'-monophosphate dehydrogenase 1-like	6.40485	1.79087	1.36293	1.31399	0.188849	0.784679
inositol-trisphosphate 3-kinase A-like	13.6657	1.69818	1.34084	1.26651	0.205332	0.805503
inositol 1	191.72	-1.40152	0.608591	-2.30289	0.0212848	0.431964
inositol hexakisphosphate kinase 1-like	164.398	-0.488234	0.830408	-0.587945	0.556569	0.968374
inositol polyphosphate 1-phosphatase-like	7.74234	1.58697	1.21116	1.31028	0.190101	0.784679
insulin-degrading enzyme-like	81.6573	0.674024	0.58907	1.14422	0.252533	0.842278
insulin-like growth factor-binding protein complex acid labile subunit	35.3729	-0.142553	0.960183	-0.148465	0.881976	0.993126
insulin-like peptide receptor	18.1998	-0.517824	0.695712	-0.744308	0.45669	0.949798
integral membrane protein DGCR2/IDD-like	10.4111	-1.1489	1.09993	-1.04452	0.296245	0.870286
integrase/recombinase xerD homolog	665.203	0.0183237	0.367549	0.0498536	0.960239	0.998362
integrin alpha-1-like	9.9493	-6.98148	4.71501	-1.48069	NA	NA
integrin alpha-4-like	105.084	0.36958	0.722972	0.511196	0.609214	0.976477
integrin alpha-PS1-like	17.2941	-1.15885	1.13654	-1.01963	0.307902	0.881646
integrin alpha-X-like	90.875	2.44588	0.844764	2.89534	0.00378752	0.20937
integrin beta-1-A-like	7.44939	0.91926	0.957966	0.959596	0.337258	0.89733
integrin beta-PS-like	30.958	1.10803	0.683813	1.62038	0.105152	0.668804
integumentary mucin A.1-like	503.348	-0.63138	0.528144	-1.19547	0.231904	0.829336
integumentary mucin C.1-like	47.1943	0.347183	0.714966	0.485594	0.627255	0.977123
inter-alpha-trypsin inhibitor heavy chain H3-like	131.166	3.89163	1.05347	3.6941	0.000220668	0.0492778
interaptin-like	61.6546	-0.17208	0.7319	-0.235114	0.81412	0.991383
interference hedgehog-like	26.1784	1.81992	0.885676	2.05483	0.039895	0.519328
interferon-induced	29.7133	0.330998	0.909596	0.363896	0.715936	0.985765
interferon-induced helicase C domain-containing protein 1-like	27.3236	-0.693348	0.728555	-0.951674	0.341262	0.900795
interferon-induced protein 44-like	60.4359	0.463249	0.668907	0.692546	0.488595	0.959821
interferon-induced very large GTPase 1-like	317.799	-1.38151	0.727394	-1.89926	0.0575303	0.581942
interferon-related developmental regulator 1-like	79.5902	0.0813384	0.79805	0.101921	0.918819	0.998362
interferon alpha-inducible protein 27-like protein 1	9.3946	-2.01446	1.16117	-1.73485	0.0827671	0.632477
interferon alpha-inducible protein 27-like protein 2	7.91398	-0.911014	1.05256	-0.865522	0.386752	0.928418
interferon regulatory factor 1-like	56.6447	0.52254	0.751117	0.695685	0.486626	0.959821
interleukin-1 receptor accessory protein-like 1-B	78.4648	0.54358	0.847873	0.641109	0.521452	0.96261
interleukin-6 receptor subunit beta-like	8.13343	2.54805	0.956478	2.664	0.00772183	0.282763
intermediate filament protein ifa-1-like	4.9938	0.687433	1.03082	0.666879	0.50485	NA
intermembrane lipid transfer protein VPS13A-like	6.51335	1.98606	1.2324	1.61154	0.107062	0.672055
intermembrane lipid transfer protein VPS13D-like	6.00621	-0.123167	1.08975	-0.113023	0.910012	0.997397
intersectin-1-like	53.4473	-0.00556844	0.685075	-0.00812822	0.993515	1
intraflagellar transport protein 140 homolog	12.8335	0.294792	0.955103	0.30865	0.757588	0.991016
intraflagellar transport protein 74 homolog	5.95181	1.76598	1.02591	1.72139	0.0851808	0.635534
intraflagellar transport protein 88 homolog	9.84434	-0.400041	0.799343	-0.500462	0.61675	0.976477
inversin-like	28.5116	-0.976864	1.01797	-0.959619	0.337247	0.89733
inverted formin-2-like	5.79825	-0.509261	1.27474	-0.399502	0.689524	0.982315
IQ domain-containing protein E-like	5.62967	-0.503035	1.15308	-0.436253	0.662653	0.980207
IQ motif and ubiquitin-like domain-containing protein	48.7266	-0.132529	0.603995	-0.21942	0.826323	0.991383
irregular chiasm C-roughest protein-like	21.3363	0.304353	0.750131	0.405733	0.684939	0.982315
isoamyl acetate-hydrolyzing esterase 1 homolog	30.9553	0.202811	0.727732	0.278689	0.780484	0.991383
isochorismatase domain-containing protein 2-like	60.9593	-0.837415	0.645932	-1.29645	0.194822	0.789963
isocitrate dehydrogenase [NAD] subunit alpha	5.79057	5.71866	1.80984	3.15975	0.00157902	0.143318
isocitrate dehydrogenase [NADP]	27.8221	-0.522467	0.672938	-0.776396	0.437515	0.94394
IST1 homolog	12.9936	0.261489	0.757918	0.34501	0.730087	0.987292
jmjC domain-containing protein D-like	104.444	-0.0131015	0.749475	-0.0174809	0.986053	0.999492
jouberin-like	18.2856	-0.406251	0.68097	-0.596577	0.55079	0.967529
jun dimerization protein 2-like	7.88071	-0.546902	1.13944	-0.479976	0.631244	0.977123
junction-mediating and -regulatory protein-like	6.68384	0.0490808	1.13306	0.0433169	0.965449	0.998362
juxtamembrane domain-associated catenin-like	44.3526	-0.685493	0.639453	-1.072	0.28372	0.862582
kappa-type opioid receptor-like	29.1111	2.55911	1.09316	2.34103	0.0192308	0.409105
katanin p80 WD40 repeat-containing subunit B1-like	82.0899	0.516382	0.896948	0.575709	0.564812	0.971414
kazrin-like	41.6937	0.842273	0.793273	1.06177	0.288341	0.865151
kelch-like protein 2	38.1387	-0.425533	0.717562	-0.593027	0.553163	0.968374
kelch-like protein 21	232.677	2.00449	0.834915	2.40083	0.016358	0.395653
kelch-like protein 24	200.198	-0.0698107	0.653979	-0.106748	0.914989	0.997397
kelch-like protein 26	558.773	0.227964	0.368232	0.619077	0.535866	0.967101
kelch-like protein 28	15.1922	1.21878	1.62602	0.749549	0.453527	0.949158
kelch-like protein 3	8.96497	-2.19356	1.57861	-1.38955	0.164666	0.756516
kelch-like protein 8	28.2012	3.36656	1.23997	2.71503	0.00662689	0.256619
kelch-like protein diablo	110.909	0.45052	0.568875	0.791949	0.428391	0.940522
kelch domain-containing protein 1-like	10.2662	-0.684831	0.920359	-0.744091	0.456821	0.949798
kelch domain-containing protein 3-like	15.2683	0.410068	1.07488	0.381502	0.702831	0.984223
kelch domain-containing protein 4-like	9.54295	-0.160263	0.755186	-0.212216	0.831939	0.991383
kelch domain-containing protein 9-like	146.622	0.213623	0.413765	0.516291	0.605651	0.976477
keratin-associated protein 19-2-like	470.482	-0.0103264	0.620909	-0.0166311	0.986731	0.999492
keratin-associated protein 5-1-like	42.4494	-0.123861	1.15201	-0.107517	0.914378	0.997397
keratin-associated protein 6-2-like	15.1831	-0.230004	0.999823	-0.230044	0.818057	0.991383
KH domain-containing	24.6199	0.0185489	0.654049	0.0283601	0.977375	0.998541
KH domain-containing RNA-binding protein qki.L-like	11.5856	0.303768	0.775173	0.391871	0.695154	0.982851
kidney mitochondrial carrier protein 1-like	5.63912	-1.28531	1.33481	-0.962916	0.33559	0.896519
kin of IRRE-like protein 1	22.9119	-0.211468	0.82787	-0.255436	0.798386	0.991383
kin of IRRE-like protein 3	17.6473	0.2876	1.48271	0.19397	0.8462	0.991383
kinase D-interacting substrate of 220 kDa-like	55.7951	0.458075	0.740629	0.618494	0.53625	0.967101
kinase non-catalytic C-lobe domain-containing protein 1-like	20.5344	1.03813	1.27428	0.814674	0.415259	0.93603
kinase suppressor of Ras 2-like	134.64	0.217701	0.620714	0.350727	0.725793	0.987292
kinesin-like protein KIF12	3.13636	0.523046	2.27115	0.2303	0.817859	NA
kinesin-like protein KIF13A	77.2144	1.31074	0.6109	2.14559	0.0319061	0.490003
kinesin-like protein KIF18A	5.4203	1.35361	2.54549	0.531768	0.594887	NA
kinesin-like protein KIF1A	45.2266	-0.0355472	1.2603	-0.0282053	0.977498	0.998541
kinesin-like protein KIF21A	15.8231	0.628055	0.698186	0.899552	0.368358	0.917012
kinesin-like protein KIF27	6.35986	1.40197	1.10495	1.2688	0.204512	0.803357
kinesin-like protein KIF28	27.3928	-0.571749	0.694542	-0.823202	0.410393	0.93603
kinesin-like protein KIF28P	18.8577	-0.769561	0.754005	-1.02063	0.307429	0.881646
kinesin-like protein KIF3A	8.11611	-0.413741	1.02585	-0.403315	0.686716	0.982315
kinesin-like protein KIF3B	8.00508	0.496747	1.07322	0.462858	0.643466	0.977123
kinesin-like protein KIF6	16.6841	0.251471	0.821366	0.306162	0.759481	0.991383
kinesin-like protein KIFC3	5.90048	0.0147846	1.14904	0.0128669	0.989734	1
kinesin heavy chain-like	10.9978	0.433104	1.06406	0.407031	0.683985	0.982315
kinesin light chain-like	6.01503	0.103326	1.18654	0.0870819	0.930606	0.998362
kinetochore protein Nuf2-like	8.61253	2.40839	1.39583	1.72542	0.0844522	0.634497
kinetochore protein Spc24-like	61.3455	0.184564	0.674882	0.273476	0.784488	0.991383
KRAB-A domain-containing protein 2-like	98.146	0.0940571	0.669402	0.140509	0.888258	0.994349
krev interaction trapped protein 1-like	219.84	-0.155636	0.718924	-0.216485	0.82861	0.991383
Krueppel-like factor 12	48.299	-0.526327	0.480828	-1.09463	0.27368	0.855606
Kv channel-interacting protein 4-like	20.089	2.43411	0.896194	2.71605	0.00660658	0.256619
kynurenine--oxoglutarate transaminase 3-like	13.108	2.29707	1.31656	1.74475	0.0810285	0.62813
kyphoscoliosis peptidase-like	4.75742	0.698027	1.51867	0.45963	0.645782	NA
L-fucono-1	172.813	-0.391548	0.512536	-0.763942	0.444902	0.94394
L-fucose dehydrogenase-like	80.0858	-0.390914	0.84448	-0.462905	0.643432	0.977123
L-gulonolactone oxidase-like	10.2938	1.28467	0.967547	1.32776	0.184256	0.777578
L-proline trans-4-hydroxylase-like	216.534	0.123866	0.675975	0.18324	0.85461	0.991383
L-rhamnose-binding lectin ELEL-1-like	37.5462	4.18136	1.5503	2.69714	NA	NA
L-sorbose 1-dehydrogenase-like	7.72884	-0.164162	1.15362	-0.142302	0.886841	0.994349
L-threonine ammonia-lyase-like	26.4449	3.87544	1.29058	3.00287	0.00267447	0.187461
L-xylulose reductase-like	62.4372	0.649753	0.605242	1.07354	0.283028	0.862582
la-related protein 1-like	8.32751	-0.238085	0.992583	-0.239864	0.810436	0.991383
la-related protein 4-like	5.44739	1.87502	1.29016	1.45333	0.146133	NA
lachesin-like	965.909	0.0495609	0.354179	0.139932	0.888714	0.994349
lactase/phlorizin hydrolase-like	168.774	-0.873536	0.706914	-1.2357	0.216569	0.823532
lactose-binding lectin l-2-like	66.494	1.14109	0.859712	1.32729	0.184413	0.777578
large neutral amino acids transporter small subunit 1-like	98.3368	-0.505814	0.893436	-0.566145	0.571295	0.972474
large neutral amino acids transporter small subunit 2-like	179.468	0.542181	0.472756	1.14685	0.251443	0.842278
large proline-rich protein BAG6-like	26.4126	1.85565	1.21308	1.5297	0.12609	0.696964
large ribosomal subunit protein eL13-like	36.1095	-0.169369	0.49468	-0.342381	0.732064	0.987482
large ribosomal subunit protein eL14-like	28.8692	0.0809566	0.695696	0.116368	0.907361	0.996671
large ribosomal subunit protein eL15-like	21.8222	-0.384624	0.636032	-0.604725	0.545362	0.967216
large ribosomal subunit protein eL18-like	23.2666	-0.0860764	0.571605	-0.150587	0.880301	0.993126
large ribosomal subunit protein eL19-like	81.0986	0.41078	0.418412	0.981759	0.326218	0.890844
large ribosomal subunit protein eL20-like	15.276	0.25944	0.722765	0.358955	0.719629	0.98621
large ribosomal subunit protein eL21-like	27.061	0.391683	0.778959	0.50283	0.615084	0.976477
large ribosomal subunit protein eL22-like	22.7633	0.359746	0.616638	0.5834	0.559624	0.96903
large ribosomal subunit protein eL24-like	107.127	0.247082	0.395098	0.62537	0.531728	0.967101
large ribosomal subunit protein eL27-like	8.75986	-0.0800678	0.896915	-0.0892702	0.928867	0.998362
large ribosomal subunit protein eL28-like	10.5933	-0.00774563	0.730265	-0.0106066	0.991537	1
large ribosomal subunit protein eL30-like	48.1841	0.0391197	0.521679	0.0749879	0.940224	0.998362
large ribosomal subunit protein eL31-like	51.3271	0.0450111	0.552157	0.0815186	0.93503	0.998362
large ribosomal subunit protein eL32-like	12.4075	0.827793	0.793872	1.04273	0.297074	0.870286
large ribosomal subunit protein eL33-like	14.0392	1.13763	0.860601	1.3219	0.186201	0.779859
large ribosomal subunit protein eL34-like	12.0247	-0.554748	0.760787	-0.729177	0.465894	0.954807
large ribosomal subunit protein eL36-like	18.3349	0.444974	0.600557	0.740935	0.458733	0.950911
large ribosomal subunit protein eL37-like	25.7206	0.446092	0.775487	0.575242	0.565128	0.971414
large ribosomal subunit protein eL38	10.681	0.565879	0.74622	0.758327	0.448255	0.945651
large ribosomal subunit protein eL43	6.80895	1.2148	0.836068	1.45299	0.146226	0.728757
large ribosomal subunit protein eL6-like	37.0174	0.070655	0.625026	0.113043	0.909996	0.997397
large ribosomal subunit protein eL8-like	133.461	0.087957	0.373262	0.235644	0.813709	0.991383
large ribosomal subunit protein P1-like	45.8907	0.199482	0.518689	0.384588	0.700543	0.984223
large ribosomal subunit protein P2-like	10.3658	-0.146783	0.858135	-0.171049	0.864185	0.991383
large ribosomal subunit protein uL1-like	9.96159	1.07182	0.912928	1.17405	0.240377	0.836367
large ribosomal subunit protein uL10-like	42.901	-0.256628	0.475639	-0.539545	0.589511	0.974917
large ribosomal subunit protein uL11-like	63.8575	-0.514934	0.455765	-1.12982	0.25855	0.842278
large ribosomal subunit protein uL13-like	37.9614	-0.187856	0.533745	-0.351958	0.724869	0.987292
large ribosomal subunit protein uL14	29.2446	-0.255146	0.58776	-0.434099	0.664217	0.980481
large ribosomal subunit protein uL15-like	14.5815	-0.375907	0.598086	-0.628517	0.529665	0.96663
large ribosomal subunit protein uL16-like	13.6172	0.00132549	0.698761	0.00189691	0.998486	1
large ribosomal subunit protein uL18-like	63.7076	-0.0552136	0.515421	-0.107123	0.914691	0.997397
large ribosomal subunit protein uL2-like	28.1976	0.317121	0.595922	0.532152	0.59462	0.975085
large ribosomal subunit protein uL22-like	132.793	0.0913026	0.456878	0.19984	0.841606	0.991383
large ribosomal subunit protein uL23-like	198.112	0.338893	0.419174	0.808478	0.418816	0.937434
large ribosomal subunit protein uL24-like	13.7756	0.79127	0.725739	1.0903	0.275583	0.858334
large ribosomal subunit protein uL29-like	32.565	-0.34377	0.529591	-0.649124	0.516258	0.961836
large ribosomal subunit protein uL3-like	41.2352	-0.0700049	0.579286	-0.120847	0.903812	0.996124
large ribosomal subunit protein uL30-like	66.4037	-0.470094	0.679812	-0.691505	0.489248	0.959821
large ribosomal subunit protein uL4-like	135.633	-0.0473383	0.513939	-0.0921089	0.926612	0.998362
large ribosomal subunit protein uL5-like	10.041	0.452279	0.750286	0.602809	0.546636	0.967529
large ribosomal subunit protein uL6-like	11.754	-0.130457	0.829451	-0.157281	0.875024	0.992336
LDLR chaperone boca-like	69.4375	-0.361929	0.546787	-0.66192	0.508023	0.961836
lebercilin-like	14.6626	-0.0910951	0.657388	-0.138571	0.889789	0.994349
legumain-like	24.8911	-0.661757	0.859423	-0.770002	0.441299	0.94394
lethal(2) giant larvae protein homolog 1-like	7.02573	-0.0618458	0.995568	-0.0621211	0.950466	0.998362
lethal(3)malignant brain tumor-like protein 3	11.3432	-0.563157	0.806247	-0.698491	0.48487	0.959821
leucine--tRNA ligase	6.76313	-1.00965	1.21548	-0.830658	0.406167	0.935513
leucine-rich melanocyte differentiation-associated protein-like	82.0764	-0.388265	0.568118	-0.683423	0.49434	0.959821
leucine-rich repeat- and IQ domain-containing protein 1-like	22.0815	-0.535418	0.700036	-0.764843	0.444365	0.94394
leucine-rich repeat-containing protein 14-like	59.4224	-1.09468	0.679488	-1.61103	0.107173	0.672055
leucine-rich repeat-containing protein 15-like	175.699	-0.59934	0.560493	-1.06931	0.284931	0.862582
leucine-rich repeat-containing protein 20-like	6.3505	-0.0399904	1.18724	-0.0336835	0.97313	0.998362
leucine-rich repeat-containing protein 24-like	14.1057	0.350384	0.968671	0.361716	0.717564	0.98621
leucine-rich repeat-containing protein 40-like	10.4483	-0.404728	0.74301	-0.544715	0.58595	0.973893
leucine-rich repeat-containing protein 45-like	41.7646	-0.141939	0.908606	-0.156216	0.875863	0.992361
leucine-rich repeat-containing protein 47-like	31.3827	-1.11378	1.28965	-0.863631	0.387791	0.928418
leucine-rich repeat-containing protein 4C-like	23.5819	-0.406191	0.585049	-0.694284	0.487504	0.959821
leucine-rich repeat-containing protein 69-like	15.0286	0.33704	0.984504	0.342345	0.732091	0.987482
leucine-rich repeat-containing protein 73-like	4.05501	2.10166	2.13403	0.98483	0.324708	NA
leucine-rich repeat-containing protein 74A-like	13.3649	-0.704421	0.768347	-0.9168	0.359248	0.915451
leucine-rich repeat-containing protein 74B-like	244.388	1.85874	0.881666	2.10821	0.0350125	0.50227
leucine-rich repeat and calponin homology domain-containing protein 1-like	34.1254	-0.339636	0.544111	-0.624204	0.532494	0.967101
leucine-rich repeat and coiled-coil domain-containing protein 1-like	13.5726	-1.02707	1.12532	-0.912691	0.361405	0.916055
leucine-rich repeat and immunoglobulin-like domain-containing nogo receptor-interacting protein 2	13.3797	-2.06023	0.920608	-2.23791	0.0252273	0.465842
leucine-rich repeat flightless-interacting protein 2-like	6.01794	0.0700234	1.12086	0.0624731	0.950186	0.998362
leucine-rich repeat neuronal protein 1-like	22977	-0.319409	0.37348	-0.855223	0.392428	0.929732
leucine-rich repeat protein SHOC-2-like	27.3582	-0.546907	0.900262	-0.607497	0.543521	0.967101
leucine-rich repeat serine/threonine-protein kinase 1-like	99.5716	0.0333178	0.521395	0.0639012	0.949049	0.998362
leucine-rich repeats and immunoglobulin-like domains protein 2	30.9942	1.00097	0.610035	1.64084	0.10083	0.66312
leukocyte elastase inhibitor-like	160.269	0.953809	0.859541	1.10967	0.26714	0.848841
leukocyte receptor cluster member 8 homolog	6.94307	0.580376	0.969127	0.598865	0.549263	0.967529
leukocyte receptor cluster member 9-like	5.29956	-1.09	1.50552	-0.724005	0.469063	NA
LHFPL tetraspan subfamily member 2a protein-like	21.0926	-2.63752	1.57298	-1.67677	0.0935879	0.64915
LHFPL tetraspan subfamily member 5 protein-like	6.43014	2.94371	1.57224	1.87231	0.0611644	0.592133
lim and transglutaminase domain protein ltd-1-like	9.93214	-1.23895	0.970784	-1.27624	0.201871	0.796728
LIM domain only protein 7-like	17.8594	0.774318	1.04861	0.738424	0.460257	0.952193
LIM zinc-binding domain-containing Nebulette-like	17.3799	3.2453	1.41144	2.29929	0.0214887	0.431964
LIM/homeobox protein Lhx3-like	13.3701	-1.90715	1.09033	-1.74914	0.080266	0.626567
limb region 1 protein homolog	18.651	-0.184162	0.686412	-0.268296	0.788471	0.991383
limbic system-associated membrane protein-like	160.598	-0.0692266	0.938625	-0.0737532	0.941207	0.998362
limbin-like	4.88071	-0.276996	1.10397	-0.250909	0.801885	NA
lipase maturation factor 1-like	3.96206	-0.644728	2.06611	-0.312049	0.755003	NA
lipase maturation factor 2-like	242.1	-0.360674	0.612436	-0.588917	0.555917	0.968374
lipase ZK262.3-like	104.377	-1.17293	0.95638	-1.22642	0.22004	0.823724
lipid droplet assembly factor 1-B-like	10.0525	-0.491816	0.974792	-0.504534	0.613886	0.976477
lipid scramblase CLPTM1L-like	19.9008	-1.47168	1.35829	-1.08348	0.278596	0.860224
lipoma-preferred partner homolog	5.4482	0.569253	1.19157	0.477733	0.63284	NA
lipopolysaccharide-induced tumor necrosis factor-alpha factor homolog	64.426	0.198422	0.713495	0.278099	0.780936	0.991383
lipoxygenase homology domain-containing protein 1-like	294.142	0.930726	0.454459	2.04799	0.0405614	0.521433
lipoyl synthase	11.6371	-1.13814	0.963007	-1.18186	0.237262	0.833278
lisH domain-containing protein ARMC9-like	410.698	-8.75189	1.54386	-5.66882	NA	NA
LITAF domain-containing protein-like	3997.94	-0.400699	0.332425	-1.20538	0.228056	0.829336
liver carboxylesterase 1-like	4.41778	3.57613	1.96323	1.82156	0.0685222	NA
LOC139480836	13.4119	-1.21989	1.44352	-0.845081	0.398065	0.931509
LOC139480837	6.187	-2.3626	2.09139	-1.12968	0.25861	0.842278
LOC139480847	3.99973	-3.20212	1.78055	-1.79839	0.0721147	NA
LOC139480850	324.224	0.199045	0.48454	0.410791	0.681226	0.982315
LOC139480870	17.672	4.10529	3.82629	1.07291	NA	NA
LOC139480954	35.2112	0.834911	1.36746	0.610557	0.541493	0.967101
LOC139480962	9.68025	1.05066	0.953852	1.10149	0.270681	0.851715
LOC139480963	29.5666	2.48643	1.23016	2.02123	0.0432563	0.536609
LOC139480992	33.5503	0.467629	0.580717	0.805261	0.420669	0.938685
LOC139481009	10.4231	0.786531	1.10001	0.715023	0.474595	0.956444
LOC139481038	11.0111	0.849385	1.42186	0.597374	0.550257	0.967529
LOC139481040	8.39184	1.79178	0.992368	1.80556	0.0709871	0.607025
LOC139481074	21.953	-1.46028	0.779251	-1.87396	0.0609364	0.592133
LOC139481078	14.1003	0.184766	0.750821	0.246085	0.805616	0.991383
LOC139481088	52.8701	0.475683	0.78954	0.602482	0.546853	0.967529
LOC139481122	10.9519	-2.70976	1.14291	-2.37093	0.0177436	0.403132
LOC139481131	64.5344	-0.592698	0.614468	-0.964571	0.33476	0.896445
LOC139481141	39.3738	-0.52729	0.720874	-0.73146	0.464498	0.954399
LOC139481180	330.162	-1.79785	0.771766	-2.32952	0.0198313	0.413119
LOC139481202	29.5621	1.54016	1.3203	1.16652	NA	NA
LOC139481309	83.0303	-0.101936	0.631615	-0.161389	0.871787	0.991837
LOC139481331	6.28829	0.228739	1.66007	0.137789	0.890407	0.994349
LOC139481333	28.381	-0.171748	0.877681	-0.195684	0.844858	0.991383
LOC139481341	62.7773	-0.292864	0.406294	-0.720817	0.471022	0.95596
LOC139481361	100.889	0.394537	0.623641	0.632635	0.526972	0.964958
LOC139481366	4.86571	0.323863	1.38069	0.234566	0.814546	NA
LOC139481372	13.006	0.547209	0.92274	0.593026	0.553164	0.968374
LOC139481386	116.004	0.139275	0.429919	0.323956	0.745972	0.989349
LOC139481390	103.479	-0.0681888	0.826954	-0.0824578	0.934283	0.998362
LOC139481391	45.9145	0.339469	0.625655	0.542582	0.587418	0.973893
LOC139481406	6.96803	1.57788	2.20329	0.716145	0.473902	0.956444
LOC139481411	19.2763	4.11497	1.09085	3.77225	0.000161781	0.0431442
LOC139481428	18.6078	-0.602002	0.911019	-0.660801	0.50874	0.961836
LOC139481436	46.8668	-0.311926	0.692075	-0.450712	0.652197	0.977123
LOC139481463	6.96354	-0.827616	1.64372	-0.503502	0.614611	0.976477
LOC139481467	56.0427	1.0276	0.877432	1.17114	0.241541	0.836367
LOC139481473	7.14548	-0.091867	1.26631	-0.0725467	0.942167	0.998362
LOC139481478	6.75342	0.556358	4.21393	0.132028	0.894962	0.994349
LOC139481505	38.166	-1.53162	1.04696	-1.46292	0.14349	0.723772
LOC139481506	7.61908	0.450527	2.41393	0.186636	0.851946	0.991383
LOC139481509	10.2078	-2.04798	1.33923	-1.52922	0.126209	0.696964
LOC139481515	10.8271	-0.43363	0.963623	-0.45	0.652711	0.977123
LOC139481520	41.3307	-1.26069	1.53132	-0.823267	0.410356	0.93603
LOC139481527	7.40613	1.10389	0.918455	1.2019	0.229403	0.829336
LOC139481592	27.929	-0.266121	0.955685	-0.278462	0.780658	0.991383
LOC139481607	10.8074	-0.605178	0.858922	-0.704579	0.481072	0.959617
LOC139481608	1785.8	-0.208318	0.419782	-0.496251	0.619717	0.977123
LOC139481623	11.48	1.69875	0.968528	1.75395	0.0794384	0.624427
LOC139481627	11.6925	-0.200784	1.49117	-0.134648	0.89289	0.994349
LOC139481681	88.5158	-0.426551	0.709583	-0.601129	0.547754	0.967529
LOC139481686	23.6051	4.85365	1.64269	2.9547	0.00312976	0.20366
LOC139481691	17.9201	-5.80731	3.52389	-1.64798	0.0993564	0.662936
LOC139481692	13.9473	-0.0466312	0.864274	-0.0539542	0.956972	0.998362
LOC139481711	16.1974	-1.30824	1.28496	-1.01812	0.308622	0.881646
LOC139481714	56.4379	-0.72331	0.845604	-0.855377	0.392343	0.929732
LOC139481716	117.245	-0.330342	1.26773	-0.260578	0.794418	0.991383
LOC139481746	62.4728	3.9015	1.96537	1.98513	0.0471303	0.542694
LOC139481770	117.042	0.409605	0.666757	0.614324	0.539001	0.967101
LOC139481804	146.669	0.910864	0.529533	1.72013	0.0854092	0.636485
LOC139481807	396.904	1.82827	0.584589	3.12745	0.00176331	0.144325
LOC139481815	23.9059	-0.705237	0.775592	-0.909289	0.363197	0.916163
LOC139481816	34.5232	0.774284	0.555064	1.39495	0.163032	0.756516
LOC139481817	31.3776	0.612938	0.846298	0.724259	0.468907	0.955773
LOC139481885	127.711	-0.917525	0.620225	-1.47934	0.139049	0.719406
LOC139481925	8.02867	-0.298922	1.087	-0.274999	0.783317	0.991383
LOC139481938	6.45523	0.153838	2.26127	0.0680314	0.945761	0.998362
LOC139481961	26.4438	0.680524	1.45718	0.467015	0.640489	0.977123
LOC139481970	10.8389	0	2.52555	0	1	1
LOC139481988	4.93111	4.58331	1.82025	2.51795	0.0118039	NA
LOC139481998	84.2643	-0.00415159	0.621818	-0.00667654	0.994673	1
LOC139482042	53.9502	0.393287	0.718227	0.54758	0.583981	0.973893
LOC139482043	6.05721	2.96891	2.14637	1.38322	0.166597	0.756516
LOC139482085	7.77318	0.11959	0.90731	0.131807	0.895137	0.994349
LOC139482088	33.7952	-1.83012	0.860223	-2.1275	0.0333787	0.49341
LOC139482096	16.9121	-2.01564	1.73374	-1.1626	0.244993	0.841423
LOC139482105	9.91714	-2.12468	1.20931	-1.75694	0.0789287	0.623816
LOC139482107	9.69236	-1.34835	1.53248	-0.879848	0.378941	0.926955
LOC139482119	73.344	0.68069	0.938038	0.725654	0.468051	0.955773
LOC139482137	53.3151	2.06929	1.06496	1.94306	0.0520083	0.566942
LOC139482157	32.2445	-2.12527	1.45023	-1.46547	0.142791	0.723323
LOC139482163	112.713	-0.27815	0.43584	-0.638193	0.523348	0.963082
LOC139482164	14.6858	3.69055	1.98305	1.86105	0.0627377	0.595741
LOC139482165	26.7659	0.1104	0.626598	0.176189	0.860145	0.991383
LOC139482175	57.2832	-0.664856	0.82381	-0.80705	0.419638	0.938232
LOC139482177	12.6508	4.99986	1.78496	2.8011	0.00509283	0.228243
LOC139482182	19.7962	0.0252488	1.02431	0.0246496	0.980334	0.999338
LOC139482184	970.449	-0.101178	0.391389	-0.258511	0.796012	0.991383
LOC139482191	8.7725	0.977453	1.45504	0.671772	0.501729	0.961836
LOC139482206	9.29175	2.07848	1.72357	1.20591	0.227851	0.829336
LOC139482249	7.46096	-1.26593	1.49491	-0.846828	0.397091	0.93107
LOC139482255	398.016	0.0984923	0.611648	0.161028	0.872072	0.991837
LOC139482263	12.741	-0.660109	1.87865	-0.351374	0.725308	0.987292
LOC139482275	27.2622	-1.17558	0.553343	-2.12451	0.0336278	0.493447
LOC139482289	17.1676	0.376248	1.52808	0.246222	0.80551	0.991383
LOC139482351	9.46418	-2.23862	1.17166	-1.91064	0.0560515	0.579046
LOC139482354	7.69985	0.264865	1.19328	0.221964	0.824342	0.991383
LOC139482370	14.5241	0.109886	1.29103	0.0851148	0.93217	0.998362
LOC139482376	127.853	0.0388135	0.972082	0.0399282	0.96815	0.998362
LOC139482378	9.33863	2.17834	1.14453	1.90325	0.0570076	0.579595
LOC139482384	231.429	0.801886	0.390637	2.05277	0.0400953	0.519328
LOC139482392	41.2447	-0.0189349	0.798726	-0.0237064	0.981087	0.999338
LOC139482403	19.784	0.804663	1.65596	0.485919	0.627024	0.977123
LOC139482411	36.0031	-0.723046	0.846055	-0.854608	0.392768	0.929732
LOC139482415	6.22945	-0.0152846	1.25787	-0.0121512	0.990305	1
LOC139482429	21.8418	-1.40714	4.56581	-0.30819	0.757938	0.991016
LOC139482431	24.9784	-4.00724	2.7466	-1.45898	0.144571	0.726538
LOC139482433	30.4796	-0.0257425	0.602575	-0.0427208	0.965924	0.998362
LOC139482450	45.2801	1.04326	1.43859	0.725194	0.468333	0.955773
LOC139482457	15.7991	-1.38652	0.758747	-1.82738	0.0676423	0.600135
LOC139482458	46.4634	1.55154	1.00146	1.54927	0.121316	0.690487
LOC139482497	6.18589	-0.213666	1.28371	-0.166445	0.867807	0.991383
LOC139482511	22.0722	0.0988164	1.11694	0.088471	0.929502	0.998362
LOC139482519	166.243	1.3002	0.803721	1.61772	0.105723	0.670001
LOC139482521	4.6297	0.146137	1.36529	0.107037	0.914759	NA
LOC139482522	7.92209	-0.14404	1.13764	-0.126613	0.899247	0.995308
LOC139482530	9.2914	2.82378	1.27584	2.21326	0.0268796	0.467394
LOC139482538	12.329	-1.05422	0.76301	-1.38166	0.167077	0.757064
LOC139482550	9.50557	-0.11654	0.818067	-0.142458	0.886718	0.994349
LOC139482570	7.1755	-2.20859	1.43748	-1.53644	0.124432	0.696601
LOC139482572	13.1725	-3.51472	4.46113	-0.787855	NA	NA
LOC139482573	21.511	-0.291945	1.98202	-0.147296	0.882898	0.993186
LOC139482639	16.7523	-1.14977	0.8305	-1.38443	0.166226	0.756516
LOC139482647	58.2623	-0.172045	0.834932	-0.206059	0.836745	0.991383
LOC139482652	14.0177	0	4.85661	0	NA	NA
LOC139482669	8.92938	-2.21448	2.4516	-0.903281	0.366377	0.916163
LOC139482685	209.432	1.9632	0.729199	2.69226	0.0070969	0.268237
LOC139482687	87.2406	0.126999	0.666159	0.190644	0.848804	0.991383
LOC139482690	81.5428	0.164474	0.568945	0.289086	0.772516	0.991383
LOC139482691	733.044	-0.0278233	0.485919	-0.0572592	0.954339	0.998362
LOC139482718	43.0083	-0.302764	0.778764	-0.388776	0.697442	0.983085
LOC139482729	19.4319	0.495553	1.58501	0.312649	0.754547	0.989961
LOC139482736	63.8237	-0.0963684	1.12241	-0.0858587	0.931579	0.998362
LOC139482795	7.91477	3.56777	1.92736	1.85112	0.0641518	0.596898
LOC139482827	23.8169	-0.0720084	1.12761	-0.0638594	0.949082	0.998362
LOC139482897	11.1863	1.02114	0.818152	1.24811	0.211992	0.816407
LOC139482913	10.9807	-4.52304	2.03818	-2.21916	0.0264762	0.467394
LOC139482918	23.7595	-0.662075	0.836451	-0.791529	0.428635	0.940733
LOC139482921	30.4355	-0.236609	0.835296	-0.283263	0.776975	0.991383
LOC139482924	103.876	-1.4588	1.25229	-1.16491	0.244055	0.839954
LOC139482949	16.0549	-2.18373	1.12076	-1.94844	0.0513627	0.563077
LOC139482958	16.2319	-0.455113	0.863587	-0.527003	0.598191	0.976477
LOC139482967	65.2254	0.0998252	0.7368	0.135485	0.892228	0.994349
LOC139482972	41.2688	0.272954	0.710549	0.384145	0.700871	0.984223
LOC139482981	18.1964	0.216622	0.945315	0.229153	0.81875	0.991383
LOC139482982	129.403	0.00123173	0.876408	0.00140543	0.998879	1
LOC139482986	5.95187	0.989476	0.942655	1.04967	0.29387	0.870286
LOC139482990	9.76719	2.41709	1.80317	1.34046	0.180094	0.774069
LOC139482995	3.97438	-0.237836	1.78618	-0.133153	0.894072	NA
LOC139483021	5.80194	1.94047	1.16849	1.66066	0.0967814	0.65421
LOC139483026	46.2139	2.43705	1.7581	1.38618	0.165692	0.756516
LOC139483028	8.15505	0.390128	1.75362	0.22247	0.823948	0.991383
LOC139483043	10.9714	2.65951	1.81552	1.46488	0.142954	0.723323
LOC139483047	11.4292	7.02281	2.29107	3.0653	0.00217452	0.157765
LOC139483052	407.493	-1.47827	1.54725	-0.955416	NA	NA
LOC139483056	15.9899	-0.893083	0.682434	-1.30867	0.190645	0.785148
LOC139483057	7.09409	3.32191	1.15054	2.88727	0.00388603	0.20937
LOC139483058	3.68101	0.953278	1.8284	0.521374	0.602106	NA
LOC139483082	12.793	2.34999	1.01561	2.31387	0.0206749	0.424302
LOC139483130	7.87262	0.793168	1.20522	0.658107	0.510469	0.961836
LOC139483172	35.0764	-3.4538	1.78645	-1.93333	0.0531953	0.566942
LOC139483189	8.1656	2.10321	1.2334	1.70522	0.0881533	0.642522
LOC139483198	6.42611	-3.05034	1.93942	-1.57281	0.115763	0.682919
LOC139483200	57.9439	-0.420482	1.65865	-0.253508	0.799876	0.991383
LOC139483206	10.9705	-1.80438	1.98211	-0.910331	NA	NA
LOC139483215	5.53437	-3.7395	1.68857	-2.2146	0.0267876	0.467394
LOC139483227	9.60316	-0.514025	1.45321	-0.353718	0.72355	0.987292
LOC139483230	21.3187	-1.52135	0.946569	-1.60722	0.108006	0.672055
LOC139483231	8.93322	1.44256	1.86854	0.772024	0.4401	0.94394
LOC139483246	23.7069	4.11909	3.41875	1.20485	NA	NA
LOC139483271	6.14229	1.12586	1.85205	0.6079	0.543254	0.967101
LOC139483274	152.757	-0.144356	0.596001	-0.242207	0.808619	0.991383
LOC139483275	16.4927	0.583636	1.29692	0.450017	0.652698	0.977123
LOC139483287	83.9262	-0.739276	0.951076	-0.777305	0.436979	0.94394
LOC139483331	50.433	-0.407921	0.831073	-0.490837	0.623542	0.977123
LOC139483343	6.89644	-2.74476	1.74013	-1.57733	0.114721	0.682919
LOC139483352	12.273	4.30186	1.51215	2.84486	0.00444312	0.218053
LOC139483358	11.3321	-0.399607	1.06112	-0.376589	0.706479	0.985178
LOC139483377	9.74833	0.583799	1.4098	0.4141	0.678801	0.982315
LOC139483381	6.12686	-2.64331	2.1266	-1.24297	0.213877	0.819284
LOC139483438	59.0657	-1.78252	0.861043	-2.07019	0.0384345	0.516206
LOC139483441	76.1333	1.2129	0.681998	1.77845	0.07533	0.61558
LOC139483443	19.9218	1.28208	1.49062	0.860098	0.389735	0.928485
LOC139483454	71.5724	2.65426	1.58736	1.67212	0.0945004	0.652591
LOC139483468	63.8777	1.17347	0.735867	1.59468	0.110785	0.679438
LOC139483469	4.9269	1.51192	2.4989	0.605037	0.545154	NA
LOC139483470	7.53298	5.74771	2.18079	2.6356	0.00839874	0.293178
LOC139483474	24.4916	-0.300637	0.905851	-0.331884	0.739977	0.988718
LOC139483475	14.8356	2.18525	1.87397	1.1661	0.243573	0.839211
LOC139483483	341.777	-0.344584	0.672561	-0.512346	0.608409	0.976477
LOC139483484	18.4506	2.80021	1.33141	2.10319	0.0354495	0.505172
LOC139483487	63.0991	0.177241	0.706712	0.250796	0.801972	0.991383
LOC139483489	43.255	-1.10507	0.853816	-1.29427	0.195571	0.789963
LOC139483499	163.792	0.993911	0.542761	1.83121	0.0670686	0.600038
LOC139483501	41.4094	1.00228	0.91623	1.09391	0.273993	0.855738
LOC139483509	146	3.52	1.32572	2.65516	0.00792713	0.28592
LOC139483589	28.7296	0.446641	0.858666	0.520157	0.602954	0.976477
LOC139483597	19.029	-1.58796	1.20088	-1.32233	0.186059	0.779859
LOC139483616	10.5913	0.837497	1.13913	0.735206	0.462214	0.953363
LOC139483620	32.946	-0.758197	0.768158	-0.987033	0.323627	0.888898
LOC139483653	51.6326	-0.556391	2.8897	-0.192543	NA	NA
LOC139483712	231.157	0.103163	0.592702	0.174056	0.861821	0.991383
LOC139483935	7.98151	0.78892	1.96117	0.402269	0.687486	0.982315
LOC139483947	4.49216	0.915947	1.35339	0.676782	0.498544	NA
LOC139483951	32.0105	-0.938068	1.1678	-0.80328	0.421813	0.938816
LOC139483964	14.4846	2.79988	2.13403	1.31202	0.189515	0.784679
LOC139483973	11.5081	0.972991	1.23672	0.786753	0.431426	0.942933
LOC139483974	27.4016	-0.914445	1.08724	-0.841072	0.400308	0.931509
LOC139483989	24.5013	0.198709	0.767229	0.258996	0.795638	0.991383
LOC139484022	98.5335	-0.532674	0.738285	-0.721502	0.470601	0.95596
LOC139484024	4.99298	-1.23519	1.49545	-0.825965	0.408824	NA
LOC139484062	8.85146	-0.125868	1.26526	-0.0994804	0.920757	0.998362
LOC139484068	4.31411	3.74862	2.14994	1.74359	0.0812305	NA
LOC139484074	18.8044	-1.75567	1.02114	-1.71932	0.085556	0.636827
LOC139484095	21.79	2.16324	1.58735	1.3628	0.172947	0.762851
LOC139484117	4.52495	-0.489335	1.61201	-0.303556	0.761467	NA
LOC139484121	8.70694	6.23614	4.07615	1.52991	0.12604	0.696964
LOC139484161	12.0066	1.68562	1.27848	1.31845	0.187352	0.781087
LOC139484200	6.68952	-0.241818	1.61829	-0.149428	0.881216	0.993126
LOC139484203	51.3957	-0.236083	0.864615	-0.273049	0.784815	0.991383
LOC139484204	5.14815	-0.0371926	1.80903	-0.0205594	0.983597	NA
LOC139484227	9.10984	-2.31385	1.08528	-2.13202	0.0330053	0.492761
LOC139484234	44.242	0.904903	0.548044	1.65115	0.0987079	0.662109
LOC139484239	15.0615	6.23246	1.7403	3.58126	0.000341941	0.0559687
LOC139484259	9.42407	19.5435	4.71395	4.14589	NA	NA
LOC139484261	27.8603	-0.151609	0.747657	-0.202778	0.839308	0.991383
LOC139484267	12.7615	2.10413	0.813032	2.58801	0.00965331	0.315708
LOC139484270	8.1708	-0.428441	1.52038	-0.281798	0.778098	0.991383
LOC139484287	12.4848	-1.27274	1.33437	-0.953807	0.340181	0.900681
LOC139484306	11.4684	1.03886	1.38693	0.749034	0.453837	0.949229
LOC139484313	94.3951	-0.700253	0.785629	-0.891327	0.372754	0.922313
LOC139484314	131.193	-3.09816	1.49282	-2.07537	0.0379526	0.515676
LOC139484316	6.92497	0.480009	1.64225	0.292288	0.770067	0.991383
LOC139484329	142.321	0.331735	0.74355	0.446151	0.655488	0.977123
LOC139484359	4.06799	2.06855	1.67312	1.23634	0.21633	NA
LOC139484377	22.8456	-0.157906	1.30421	-0.121074	0.903632	0.996124
LOC139484391	6.66695	1.70012	1.44278	1.17836	0.238652	0.833278
LOC139484398	60.2079	-0.453569	1.00024	-0.45346	0.650217	0.977123
LOC139484414	5.23691	5.64448	4.71552	1.197	NA	NA
LOC139484490	5.01734	4.16452	2.98074	1.39715	0.16237	NA
LOC139484495	47.0925	-0.647646	0.616975	-1.04971	0.293851	0.870286
LOC139484497	65.8548	1.53523	1.3628	1.12653	0.259943	0.842278
LOC139484528	22.5017	-0.198853	0.789605	-0.251839	0.801165	0.991383
LOC139484535	8.99864	-0.935205	1.94935	-0.479752	0.631404	0.977123
LOC139484538	22.5018	-1.98572	1.26576	-1.5688	0.116695	0.683917
LOC139484591	33.908	-0.415635	0.647442	-0.641965	0.520896	0.96261
LOC139484599	31.6541	0.320031	0.637382	0.502103	0.615595	0.976477
LOC139484601	59.9021	-0.375655	0.639725	-0.587213	0.55706	0.968374
LOC139484638	26.662	2.19505	1.29046	1.70098	0.0889469	0.644323
LOC139484656	45.9928	-0.959773	0.698939	-1.37319	0.169694	0.757318
LOC139484661	20.204	0.87838	0.863949	1.0167	0.309294	0.881646
LOC139484688	9.58005	0.959349	1.22165	0.785289	0.432284	0.942933
LOC139484701	11.6	0.131974	1.02124	0.129229	0.897176	0.995096
LOC139484706	5.6546	-1.93182	1.39454	-1.38528	0.165968	0.756516
LOC139484713	7.03843	0.38101	1.35075	0.282074	0.777887	0.991383
LOC139484717	172.097	0.318754	0.749766	0.425138	0.670736	0.982315
LOC139484722	16.6859	-0.119233	0.564818	-0.2111	0.832809	0.991383
LOC139484733	27.4784	-0.376122	0.831042	-0.452591	0.650843	0.977123
LOC139484738	599.91	-0.232773	0.365959	-0.636063	0.524736	0.963533
LOC139484744	8.69686	0.065045	0.877578	0.0741188	0.940916	0.998362
LOC139484750	8.2352	0.841255	1.4752	0.570267	0.568497	0.971926
LOC139484753	36.0917	0.713497	1.14295	0.624259	NA	NA
LOC139484786	5.92231	1.86996	1.36322	1.37172	0.170149	0.757358
LOC139484787	27.4814	-1.52004	0.831317	-1.82848	0.0674782	0.600038
LOC139484808	15.4203	1.8297	1.40966	1.29797	0.194297	0.789867
LOC139484820	36.8451	-1.02718	1.32794	-0.773513	0.439219	0.94394
LOC139484844	4.54424	0	2.80584	0	1	NA
LOC139484866	72.9963	0.43156	0.884701	0.487804	0.625689	0.977123
LOC139484871	4.15969	0.581498	1.82526	0.318585	0.750042	NA
LOC139484883	25.9809	1.65637	0.859691	1.92671	0.0540161	0.568249
LOC139484903	17.5173	-0.479069	0.705448	-0.679099	0.497075	0.959821
LOC139484915	44.6604	2.43098	1.55698	1.56134	0.118442	0.686947
LOC139484916	7.03786	0.915093	1.10775	0.826083	0.408757	0.93603
LOC139484937	7.20581	1.42015	1.36903	1.03734	0.299577	0.871797
LOC139484949	306.388	0.518211	0.458848	1.12937	0.25874	0.842278
LOC139484960	3.54482	1.23553	1.75392	0.704441	0.481158	NA
LOC139484964	8.48705	1.64438	2.02458	0.812209	0.416672	0.936248
LOC139484975	18.9919	1.42829	0.775612	1.8415	0.0655476	0.600038
LOC139484991	21.2208	-0.297498	1.09786	-0.270981	0.786406	0.991383
LOC139485003	78.4031	2.64458	1.79478	1.47348	0.140621	0.723323
LOC139485023	12.8454	1.06698	0.882131	1.20955	0.22645	0.828612
LOC139485032	33.9883	0.119456	0.667513	0.178957	0.857971	0.991383
LOC139485053	2.80346	-0.553594	3.66026	-0.151244	0.879783	NA
LOC139485064	17.6494	4.24226	1.59317	2.66277	0.00775	0.282763
LOC139485084	3.82245	0.677002	1.66558	0.406467	0.6844	NA
LOC139485115	17.5723	-0.639273	0.744736	-0.858389	0.390678	0.929574
LOC139485137	15.1087	0.634321	0.832816	0.761658	0.446264	0.944299
LOC139485151	8.62828	2.28054	1.35893	1.67818	0.0933115	0.648659
LOC139485179	79.7451	-0.0580881	0.567435	-0.10237	0.918463	0.998362
LOC139485183	3.3343	1.11924	1.53862	0.727427	0.466964	NA
LOC139485223	27.2458	-0.348711	0.672829	-0.518276	0.604266	0.976477
LOC139485225	44.2054	-0.592824	0.594288	-0.997536	0.318504	0.888898
LOC139485248	23.5296	2.15274	0.816897	2.63527	0.00840703	0.293178
LOC139485322	23.491	0.44778	1.24186	0.360572	0.718419	0.98621
LOC139485324	12.7526	0.0141913	1.5318	0.00926444	0.992608	1
LOC139485341	32.8963	0.0334843	0.820908	0.0407893	0.967464	0.998362
LOC139485342	52.1504	-0.415196	0.73684	-0.563482	0.573107	0.972474
LOC139485418	101.69	2.52793	1.54198	1.6394	0.101129	0.66312
LOC139485427	17.8573	1.72864	1.09034	1.58542	0.112871	0.682919
LOC139485462	3.55509	-2.45564	2.15745	-1.13821	0.255032	NA
LOC139485468	54.2497	0.986904	1.21365	0.813171	0.41612	0.93603
LOC139485470	21.32	2.49522	1.38782	1.79794	0.0721867	0.607635
LOC139485473	12.9951	0.621129	1.07509	0.577744	0.563437	0.971414
LOC139485487	23.6522	-0.81169	1.20072	-0.676001	0.49904	0.959821
LOC139485490	14.5803	-1.48301	1.59512	-0.929714	0.352519	0.908576
LOC139485494	39.0169	1.06969	0.762256	1.40332	0.160522	0.75355
LOC139485503	23.6891	-1.05724	0.888085	-1.19047	0.233862	0.831626
LOC139485510	4.79158	0.329125	1.55012	0.212323	0.831855	NA
LOC139485518	30.432	0.302524	1.04852	0.288526	0.772944	0.991383
LOC139485553	52.9823	-2.93448	1.19395	-2.45778	NA	NA
LOC139485586	9.85094	1.03648	1.22991	0.842732	0.399378	0.931509
LOC139485617	3.71003	-1.83153	1.8713	-0.978744	0.327706	NA
LOC139485619	13.4674	0.143164	1.09076	0.131252	0.895576	0.994349
LOC139485623	31.6617	-1.00357	0.945065	-1.0619	0.288279	0.865151
LOC139485653	217.312	-5.60539	1.72367	-3.252	NA	NA
LOC139485655	6.10107	0.711308	1.3226	0.537808	0.590709	0.974917
LOC139485714	6.49705	0.0276924	2.65911	0.0104142	0.991691	1
[truncated: 4,813 more rows]

## Sheet: DESeq2_results_T24
	baseMean	log2FoldChange	lfcSE	stat	pvalue	padj
(E3-independent) E2 ubiquitin-conjugating enzyme-like	8.55953	-0.180343	0.964185	-0.187042	0.851628	0.978633
(Lyso)-N-acylphosphatidylethanolamine lipase-like	1259.9	0.376393	0.437672	0.859989	0.389795	0.904813
1	15.7488	0.191367	0.671758	0.284874	0.77574	0.975171
1-acyl-sn-glycerol-3-phosphate acyltransferase alpha-like	221.935	-0.100758	0.52985	-0.190162	0.849182	0.978633
1-acyl-sn-glycerol-3-phosphate acyltransferase gamma-like	4.36467	0.666273	2.29074	0.290855	0.771162	NA
1-deoxypentalenic acid 11-beta-hydroxylase-like	6.21368	-0.109323	1.2721	-0.085939	0.931515	NA
1-phosphatidylinositol 4	99.4496	-1.28877	0.665494	-1.93656	0.0527997	0.592076
110 kDa antigen-like	3.11913	-3.33183	2.80386	-1.1883	0.234714	NA
14-3-3 protein beta/alpha-1-like	40.2077	-0.0346207	0.57136	-0.0605935	0.951683	0.989203
14-3-3 protein epsilon-like	57.2453	0.201054	0.607702	0.330842	0.740764	0.973777
15-hydroxyprostaglandin dehydrogenase [NAD(+)]-like	33.132	0.0954067	0.715474	0.133347	0.893919	0.98491
17-beta-hydroxysteroid dehydrogenase 13-like	32.4975	1.27513	1.0096	1.263	0.206589	0.804101
2'-5'-oligoadenylate synthase 1-like	59.8708	-0.848141	0.601402	-1.41027	0.158459	0.765152
2'-5'-oligoadenylate synthase 3-like	7.26796	-1.77324	1.37179	-1.29265	0.196133	0.793923
2-(trimethylamino)ethylphosphonate dioxygenase-like	29.2668	2.3102	1.18831	1.9441	0.0518831	0.590641
2-amino-3-carboxymuconate-6-semialdehyde decarboxylase-like	26.1594	-3.17355	1.12462	-2.82188	0.00477434	0.221633
2-amino-3-ketobutyrate coenzyme A ligase	53.3612	-0.474652	1.22156	-0.388561	0.697601	0.972064
2-aminomuconic semialdehyde dehydrogenase-like	9.73684	0.0130196	1.58513	0.0082136	0.993447	0.997957
2-iminobutanoate/2-iminopropanoate deaminase-like	7.2249	2.59063	1.44729	1.78999	0.0734556	0.635829
2-oxo-4-hydroxy-4-carboxy-5-ureidoimidazoline decarboxylase-like	5.0931	1.06845	1.33533	0.800142	0.423629	NA
2-oxoglutarate and iron-dependent oxygenase domain-containing protein 2-like	25.3744	-2.7282	1.48097	-1.84216	0.0654511	0.624348
2-oxoglutarate dehydrogenase complex component E1-like	14.6534	-0.12932	0.858615	-0.150615	0.880279	0.981812
2-oxoisovalerate dehydrogenase subunit beta	24.2891	-0.358706	0.819058	-0.43795	0.661423	0.964664
2-phosphoxylose phosphatase 1-like	52.2229	1.17028	1.06497	1.09888	0.271819	0.842653
23 kDa integral membrane protein-like	149.809	-0.226232	0.719248	-0.314539	0.753112	0.973777
26S proteasome non-ATPase regulatory subunit 1-like	26.6524	0.265529	0.609878	0.43538	0.663287	0.966328
26S proteasome non-ATPase regulatory subunit 10-like	71.1882	-0.161836	0.544757	-0.297078	0.766407	0.973777
26S proteasome non-ATPase regulatory subunit 2-like	9.09282	0.111137	0.883185	0.125836	0.899861	0.98491
26S proteasome regulatory subunit 4	16.0483	-0.410921	0.695064	-0.591199	0.554387	0.9497
26S proteasome regulatory subunit 6A-B	15.0983	0.562448	0.777056	0.72382	0.469176	0.932661
26S proteasome regulatory subunit 8	9.13914	0.693962	0.871768	0.796039	0.426009	0.914916
3'-5' exoribonuclease HELZ2-like	56.1164	-0.474945	0.497898	-0.9539	0.340134	0.880159
3'-5' ssDNA/RNA exonuclease TatD-like	19.4324	1.04434	1.18459	0.881609	0.377989	0.89672
3-ketodihydrosphingosine reductase-like	43.8801	-0.203973	0.700518	-0.291175	0.770918	0.973777
3-phosphoinositide-dependent protein kinase 1-like	10.5196	-1.63461	1.40308	-1.16501	0.244013	0.837601
3 beta-hydroxysteroid dehydrogenase/Delta 5-->4-isomerase type 2-like	21.7019	2.26704	1.19431	1.89821	0.0576688	0.601884
3 beta-hydroxysteroid dehydrogenase/Delta 5-->4-isomerase type 6-like	7.22263	1.03422	1.52703	0.677279	0.498229	0.937997
4'-phosphopantetheine phosphatase-like	53.073	1.31284	1.2228	1.07363	0.282988	0.850061
4-aminobutyrate aminotransferase	16.9537	-0.504256	1.10174	-0.457689	0.647176	0.960845
4-hydroxyphenylacetate decarboxylase glycyl radical subunit-like	56.4147	-0.748941	0.659668	-1.13533	0.256237	0.839256
4-hydroxyphenylpyruvate dioxygenase-like	196.327	-0.117347	0.425904	-0.275525	0.782913	0.976782
40-kDa huntingtin-associated protein-like	8.32556	-0.584832	1.10521	-0.529161	0.596694	0.954697
45 kDa calcium-binding protein-like	53.6614	0.703333	0.48659	1.44543	0.148336	0.759388
46 kDa FK506-binding nuclear protein-like	10.8481	0.929724	0.885953	1.04941	0.293991	0.856444
5'-AMP-activated protein kinase subunit gamma-1-like	26.5031	-0.298083	0.811575	-0.36729	0.713403	0.972931
5'-deoxynucleotidase HDDC2-like	10.7454	-0.325399	1.0112	-0.321795	0.747608	0.973777
5'-nucleotidase-like	11.0622	0.43787	1.14689	0.381791	0.702617	0.972931
5-demethoxyubiquinone hydroxylase	14.7591	-2.9354	0.918638	-3.19539	0.00139643	0.103301
5-hydroxytryptamine receptor-like	94.9344	-0.378521	0.670868	-0.564226	0.572601	0.951009
5-hydroxytryptamine receptor 1-like	52.3556	0.411969	0.725692	0.567692	0.570244	0.950473
5-hydroxytryptamine receptor 1D-like	20.6606	2.17358	0.830748	2.61641	0.00888604	0.276575
5-hydroxytryptamine receptor 2C-like	7.89773	-0.686588	1.19286	-0.575583	0.564897	0.950473
5-phosphohydroxy-L-lysine phospho-lyase-like	50.5702	0.0258873	0.865363	0.029915	0.976135	0.99403
52 kDa repressor of the inhibitor of the protein kinase-like	208.294	-1.59669	0.996474	-1.60234	0.109081	0.707829
A-kinase anchor protein 1	22.0365	-0.0896461	0.656422	-0.136568	0.891372	0.98491
A-kinase anchor protein 10	9.6378	1.41297	1.18017	1.19725	0.231207	0.826451
A-kinase anchor protein 9-like	32.4628	-0.79468	0.978834	-0.811864	0.416869	0.909831
A disintegrin and metalloproteinase with thrombospondin motifs 12-like	53.1714	-0.775301	0.951088	-0.815173	0.414973	0.908551
A disintegrin and metalloproteinase with thrombospondin motifs 16-like	25.0231	0.935221	0.904015	1.03452	0.300894	0.858205
A disintegrin and metalloproteinase with thrombospondin motifs 18-like	4.50088	0.132663	1.53815	0.0862487	0.931269	NA
A disintegrin and metalloproteinase with thrombospondin motifs 3-like	16.2901	-1.23127	0.947966	-1.29886	0.193993	0.790809
A disintegrin and metalloproteinase with thrombospondin motifs adt-1-like	62.5947	-0.247339	0.543961	-0.4547	0.649325	0.960845
ABC transporter F family member 4-like	197.94	0.128915	0.434481	0.29671	0.766688	0.973777
abl interactor 2-like	17.1415	6.6251	3.47001	1.90925	0.0562304	0.601884
abnormal cell migration protein 13-like	65.4832	-2.64654	0.861667	-3.07141	0.00213048	0.144921
acetoacetyl-CoA synthetase-like	53.4291	-0.522316	1.06964	-0.48831	0.62533	0.960845
acetyl-coenzyme A synthetase	10.0048	-0.5421	0.814839	-0.665285	0.505868	0.942166
acetyl-coenzyme A synthetase 2-like	228.652	-0.263992	0.532456	-0.495801	0.620035	0.960845
acetylcholine receptor subunit alpha-1-A-like	4.16182	0.787649	1.97244	0.399327	0.689652	NA
acetylcholine receptor subunit alpha-1-B-like	286.08	0.704225	0.610473	1.15357	0.248675	0.839256
acetylcholine receptor subunit alpha-like	68.876	-0.819504	0.728165	-1.12544	0.260404	0.841026
acetylcholine receptor subunit beta-like	26.9058	0.3713	0.778477	0.476957	0.633393	0.960845
acetylcholine receptor subunit beta-like 1	54.5553	0.329703	0.641237	0.514168	0.607135	0.955452
acid-sensing ion channel 1A-like	38.8077	-0.862786	0.969779	-0.889673	0.373641	0.895059
acid-sensing ion channel 2-like	138.968	-0.0222684	0.506766	-0.0439423	0.96495	0.991247
acid-sensing ion channel 4-A-like	22.3915	1.26128	1.77089	0.712227	0.476324	0.932661
acid ceramidase-like	42.2074	0.0154213	0.786406	0.0196098	0.984355	0.995366
acid phosphatase type 7-like	422.313	0.458922	0.35078	1.30829	0.190775	0.786626
acid sphingomyelinase-like phosphodiesterase 3b	11.2987	-0.182208	0.988313	-0.184363	0.853729	0.978633
acidic leucine-rich nuclear phosphoprotein 32 family member A-like	16.8972	0.488041	0.793241	0.615249	0.53839	0.947023
acidic leucine-rich nuclear phosphoprotein 32 family member B-like	8.16948	-1.34425	1.24325	-1.08124	0.279589	0.848081
acidic mammalian chitinase-like	14.0785	-0.113951	1.18675	-0.096019	0.923505	0.986759
acidic phospholipase A2 2-like	16.6763	-5.58061	1.56408	-3.56799	0.000359733	0.0459677
acidic skeletal organic matrix protein-like	10.4875	0.0187853	1.17937	0.0159283	0.987292	0.995756
actin	327.971	0.623345	0.417454	1.49321	0.135383	0.747505
actin-3-like	29.6764	0.872739	0.652736	1.33705	0.181207	0.776024
actin-binding protein WASF2-like	493.193	0.283502	0.850313	0.333409	0.738826	0.973777
actin-related protein 2	22.5317	0.360776	0.732334	0.492639	0.622267	0.960845
actin-related protein 2/3 complex subunit 2-like	6.37527	0.302879	1.09148	0.277494	0.7814	NA
actin-related protein 2/3 complex subunit 3-like	25.7667	-0.525894	1.3762	-0.382134	0.702362	0.972931
actin-related protein 2/3 complex subunit 4	4.67849	-0.24595	1.25618	-0.195792	0.844773	NA
actin-related protein 3	9.87878	0.442776	1.04897	0.422104	0.672949	0.967998
activated CDC42 kinase 1-like	21.0264	0.791694	0.936162	0.845681	0.397731	0.9072
activating signal cointegrator 1 complex subunit 3-like	10.5876	-1.34892	1.06686	-1.26438	0.206093	0.804101
active breakpoint cluster region-related protein-like	6.26105	-1.05962	1.0131	-1.04592	0.295599	NA
activin receptor type-1-like	136.539	-0.342019	0.605908	-0.564473	0.572432	0.951009
activin receptor type-2A-like	11.2689	0.556988	1.04702	0.531976	0.594743	0.954318
actophorin-like	20.203	0.503947	0.809627	0.622443	0.53365	0.946893
acyl-CoA dehydrogenase family member 10-like	16.282	-3.05787	1.22615	-2.49388	0.0126355	0.345582
acyl-CoA:lysophosphatidylglycerol acyltransferase 1-like	178.715	0.751269	0.674271	1.11419	0.265196	0.841518
acyl-coenzyme A diphosphatase FITM2-like	192.739	0.229956	0.467036	0.492374	0.622455	0.960845
acyl-coenzyme A diphosphatase NUDT19-like	29.1148	-0.119345	0.740717	-0.161121	0.871998	0.980553
acylcarnitine hydrolase-like	1017.39	0.111111	0.469093	0.236864	0.812763	0.978015
ADAM 17-like protease	87.8097	-0.0234291	0.568788	-0.0411913	0.967143	0.99287
adenomatous polyposis coli protein-like	7.03156	0.725813	1.08856	0.666767	0.504921	0.942166
adenosine 3'-phospho 5'-phosphosulfate transporter 1-like	46.3288	-0.273442	1.21681	-0.22472	0.822197	0.978015
adenosine 3'-phospho 5'-phosphosulfate transporter 2-like	8.13222	0.681527	1.15996	0.587543	0.556839	0.9497
adenosine deaminase 2-like	59.4899	-0.289608	1.06156	-0.272814	0.784996	0.977406
adenosine receptor A1-like	99.8179	0.555029	0.580229	0.956567	0.338786	0.879114
adenosine receptor A2b-like	132.037	-1.15662	0.70501	-1.64058	0.100885	0.694623
adenosine receptor A3-like	60.5685	0.0940596	0.680844	0.138151	0.890121	0.98491
adenosylhomocysteinase-like 1	10.3361	0.16581	0.904564	0.183304	0.854559	0.978633
adenosylhomocysteinase B-like	190.651	0.877979	0.640361	1.37107	0.170353	0.773784
adenylate cyclase	16.8135	0.35646	1.06977	0.333213	0.738973	0.973777
adenylate cyclase type 2-like	400.603	-0.600961	0.672622	-0.893461	0.371611	0.894344
adenylate cyclase type 5-like	14.642	-0.221638	1.00418	-0.220716	0.825314	0.978015
adenylate cyclase type 9-like	9.74221	3.2833	1.0267	3.19792	0.00138422	0.103301
adenylate kinase 8-like	9.45862	-0.626437	1.10647	-0.566158	0.571286	0.951009
adenylate kinase 9-like	47.505	0.400131	0.561179	0.713017	0.475835	0.932661
adenylate kinase isoenzyme 6-like	24.6797	-1.00834	1.32518	-0.76091	0.446711	0.922461
adenylosuccinate lyase-like	41.81	2.39191	1.76267	1.35698	0.174789	0.775766
adenylosuccinate synthetase isozyme 1-like	109.538	-0.0171399	0.492204	-0.0348228	0.972221	0.993778
adenylyl cyclase-associated protein 1-like	5.49417	1.01371	0.980971	1.03337	0.30143	NA
adhesion G-protein coupled receptor D1-like	915.638	-0.23765	0.677234	-0.350913	0.725654	0.973777
adhesion G protein-coupled receptor A3-like	6.85839	-0.302185	1.42264	-0.212411	0.831786	0.97862
adhesion G protein-coupled receptor B1-like	12.7227	-0.588499	1.19673	-0.491755	0.622893	0.960845
adhesion G protein-coupled receptor B3-like	85.4256	-1.03154	0.608711	-1.69463	0.0901455	0.675191
adhesion G protein-coupled receptor E2-like	342.109	1.07873	0.884698	1.21932	0.222722	0.817036
adhesion G protein-coupled receptor E3-like	15.4931	1.03499	1.00677	1.02803	0.303935	0.858205
adhesion G protein-coupled receptor L2-like	239.991	-1.70445	0.583027	-2.92345	0.00346181	0.189531
adhesion G protein-coupled receptor L3-like	189.644	0.595323	0.488358	1.21903	0.222833	0.817036
adhesive plaque matrix protein-like	5.79063	-0.201463	2.19315	-0.0918601	0.926809	NA
adhesive plaque matrix protein 2-like	294.265	0.219334	0.507261	0.432389	0.665459	0.966328
adipocyte plasma membrane-associated protein-like	11.7734	0.865093	0.871973	0.992109	0.321144	0.86564
adipolin-like	29.2485	0.155808	1.39966	0.111318	0.911364	0.985465
adiponectin receptor protein-like	110.659	-0.0308418	0.626032	-0.0492656	0.960708	0.990509
ADP-dependent glucokinase-like	65.981	-0.0066638	0.543578	-0.0122591	0.990219	0.996618
ADP-ribosyl-[dinitrogen reductase] glycohydrolase-like	130.112	-0.0731377	0.371788	-0.196719	0.844048	0.978633
ADP-ribosylation factor-binding protein GGA1-like	4.81795	-5.1791	1.74738	-2.96393	0.00303738	NA
ADP-ribosylation factor-like protein 1	7.74494	-1.47029	1.164	-1.26313	0.206541	0.804101
ADP-ribosylation factor-like protein 4C	17.6483	-0.744869	0.779286	-0.955836	0.339155	0.879114
ADP-ribosylation factor-like protein 6-interacting protein 1	107.278	0.569398	0.529774	1.07479	0.282467	0.850061
ADP-ribosylation factor 2	29.7622	0.44422	0.72618	0.611721	0.540722	0.947585
ADP-ribosylation factor 4	55.9709	0.479785	0.618309	0.775964	0.43777	0.921009
ADP-ribosylation factor 6	9.18645	0.596983	1.10212	0.541669	0.588047	0.953529
ADP-ribosylation factor GTPase-activating protein 2-like	10.6853	1.45176	1.26475	1.14786	0.251025	0.839256
ADP-ribosylhydrolase ARH1-like	15.8523	0.186522	0.678057	0.275083	0.783252	0.976782
advillin-like	47.1562	1.58425	1.47346	1.07519	NA	NA
afadin-like	41.97	0.334246	0.477317	0.70026	0.483765	0.932661
AKT-interacting protein homolog A-like	25.0505	1.63869	0.890802	1.83957	0.0658319	0.624348
alanine--tRNA ligase	6.63981	0.536875	1.17766	0.455883	0.648474	NA
alcohol dehydrogenase class-3 chain H-like	9.24858	1.07887	1.14643	0.941075	0.346666	0.884101
aldehyde dehydrogenase	34.8182	1.26354	0.682064	1.85252	0.0639516	0.621467
aldehyde dehydrogenase family 3 member B2-like	51.0423	-0.546237	0.761438	-0.717376	0.473142	0.932661
all-trans-retinol 13	182.328	-0.119692	0.633619	-0.188902	0.850169	0.978633
all trans-polyprenyl-diphosphate synthase PDSS1-like	21.0109	-0.761877	1.33888	-0.56904	0.569329	0.950473
allene oxide synthase-lipoxygenase protein-like	7.98198	0.252716	1.05373	0.239829	0.810463	0.978015
allograft inflammatory factor 1-like	15.4579	-0.533033	0.679726	-0.784188	0.43293	0.919297
alpha-(1	84.1526	-0.827331	1.27035	-0.651262	0.514877	0.944539
alpha-1	114.283	-0.551338	0.406754	-1.35546	0.175272	0.775766
alpha-2A adrenergic receptor-like	88.6441	0.0111965	0.853535	0.0131178	0.989534	0.996414
alpha-2C adrenergic receptor-like	11.4816	0.706263	1.26032	0.560385	0.575217	0.951465
alpha-2Db adrenergic receptor-like	157.77	0.366301	0.883627	0.414542	0.678477	0.967998
alpha-actinin	28.4378	-1.18478	0.705506	-1.67933	0.0930873	0.67805
alpha-amylase-like	12.507	-1.41701	1.78694	-0.792983	0.427788	0.914916
alpha-galactosidase A-like	26.694	-0.359106	0.7553	-0.475448	0.634467	0.960845
alpha-ketoglutarate-dependent dioxygenase alkB homolog 3-like	44.8753	-0.111999	0.757925	-0.14777	0.882524	0.982524
alpha-ketoglutarate-dependent dioxygenase alkB homolog 7	240.886	0.148002	0.707437	0.209208	0.834286	0.97862
alpha-L-fucosidase-like	133.34	0.19157	0.533677	0.358963	0.719623	0.973777
alpha-mannosidase 2x-like	116.731	-0.0494338	0.602452	-0.0820543	0.934604	0.987636
alpha-methylacyl-CoA racemase-like	5.89225	4.03067	1.4652	2.75093	0.00594268	NA
alpha-N-acetylgalactosamine-specific lectin-like	172.889	0.444639	0.527983	0.842146	0.399706	0.9072
alpha-N-acetylgalactosaminidase-like	244.305	0.430251	0.496053	0.86735	0.38575	0.902692
alpha-N-acetylglucosaminidase-like	20.9496	1.07244	0.875802	1.22452	0.220755	0.814482
alpha-protein kinase vwkA-like	11.1524	-1.58749	0.89742	-1.76895	0.0769018	0.641897
alpha-taxilin-like	37.4453	-0.128878	0.690851	-0.186549	0.852014	0.978633
alpha-tocopherol transfer protein-like	216.367	0.990402	0.785804	1.26037	0.207537	0.804101
alpha-tubulin N-acetyltransferase-like	27.3249	2.02118	1.81924	1.111	0.266567	0.842653
alpha/beta hydrolase domain-containing protein 17B-like	6.0245	2.89567	1.19371	2.42577	0.0152761	NA
amine sulfotransferase-like	40.884	-1.70481	1.05388	-1.61764	0.105739	0.698451
amino acid transporter heavy chain SLC3A1-like	94.1594	0.269138	0.592504	0.454238	0.649657	0.960911
aminoacyl tRNA synthase complex-interacting multifunctional protein 2-like	6.44619	0.657834	1.46316	0.449598	0.653	NA
aminopeptidase Ey-like	6.112	0.638591	1.33206	0.479402	0.631652	NA
aminopeptidase N-like	8.71887	-1.26679	1.42326	-0.890061	0.373433	0.895059
ammonium transporter Rh type A-like	63.7156	0.556207	1.47672	0.376651	0.706433	0.972931
amyloid-beta precursor-like protein	5.1651	-0.54515	1.50035	-0.363348	0.716345	NA
amyloid-beta precursor protein-like	9.78375	1.61016	0.783853	2.05416	0.0399604	0.555188
amyloid protein-binding protein 2-like	64.2128	0.0437986	0.571032	0.0767008	0.938862	0.988073
androgen-induced gene 1 protein-like	29.4992	1.30979	0.927032	1.41289	0.157688	0.765152
androglobin-like	19.6997	0.0256768	0.674501	0.0380678	0.969634	0.993644
angiomotin-like	19.344	-0.7772	0.843726	-0.921152	0.356971	0.889962
angiopoietin-1 receptor-like	44.2859	0.0262901	0.882187	0.0298011	0.976226	0.99403
angiopoietin-2-like	52.5113	0.0195739	0.489592	0.0399801	0.968109	0.993034
angiopoietin-4-like	9.81819	-2.03326	1.32287	-1.53701	0.124291	0.732035
angiopoietin-related protein 6-like	26.0776	0.575195	0.709399	0.81082	0.417469	0.909989
angiotensin-converting enzyme-like	11.8018	-1.79746	1.00173	-1.79436	0.0727552	0.635829
ankycorbin-like	210.376	2.07948	1.07958	1.92618	0.0540815	0.595879
ankyrin-1-like	492.468	0.558762	0.659353	0.847439	0.39675	0.9072
ankyrin-3-like	317.26	0.648736	0.657187	0.98714	0.323574	0.867165
ankyrin and armadillo repeat-containing protein-like	133.099	-1.0952	0.693644	-1.5789	0.114358	0.713973
ankyrin homolog	44.4106	0.172124	0.553086	0.311207	0.755643	0.973777
ankyrin repeat	7.79884	-0.368198	1.26917	-0.29011	0.771732	0.973777
ankyrin repeat and KH domain-containing protein 1-like	34.4282	-0.167404	0.464838	-0.360135	0.718746	0.973777
ankyrin repeat and MYND domain-containing protein 1-like	8.21005	1.66791	0.920463	1.81204	0.0699804	0.634403
ankyrin repeat and SAM domain-containing protein 3-like	222.992	-0.0928977	0.97303	-0.0954726	0.923939	0.986759
ankyrin repeat and SOCS box protein 3-like	18.2893	0.158506	1.04799	0.151248	0.87978	0.981812
ankyrin repeat and SOCS box protein 8-like	22.5955	1.06196	0.865658	1.22676	0.219911	0.814405
ankyrin repeat and SOCS box protein 9-like	71.7358	-0.310298	0.48438	-0.640609	0.521777	0.946893
ankyrin repeat and sterile alpha motif domain-containing protein 1B-like	14.0824	-0.460056	0.996255	-0.461785	0.644236	0.960845
ankyrin repeat domain-containing protein 12-like	52.4717	-0.10646	0.593102	-0.179497	0.857548	0.978633
ankyrin repeat domain-containing protein 17-like	7.58652	0.0383497	0.959524	0.0399674	0.968119	0.993034
ankyrin repeat domain-containing protein 26-like	12.4281	-0.673837	0.854232	-0.788822	0.430216	0.917484
ankyrin repeat domain-containing protein 27-like	41.9787	-1.12153	1.03116	-1.08764	0.276756	0.845959
ankyrin repeat domain-containing protein 29-like	102.569	0.12082	0.575571	0.209913	0.833735	0.97862
ankyrin repeat domain-containing protein 46-like	3.73244	-1.35752	1.29376	-1.04928	0.29405	NA
ankyrin repeat domain-containing protein 50-like	431.516	0.23609	0.589074	0.400782	0.688581	0.968954
ankyrin repeat domain-containing protein 55-like	25.4371	0.225124	0.764453	0.29449	0.768383	0.973777
ankyrin repeat domain-containing protein 6-like	146.307	-0.164499	0.699097	-0.235303	0.813974	0.978015
ankyrin repeat domain-containing protein 60-like	9.41308	0.126965	0.812771	0.156213	0.875865	0.980553
annexin-B12-like	5.33358	0.954423	1.79907	0.53051	0.595758	NA
annexin A3-like	21.4113	-0.399308	0.797354	-0.500791	0.616518	0.959959
annexin A4-like	10.796	-0.782431	0.838443	-0.933196	0.350719	0.888056
annexin A7-like	11.9409	-1.07779	1.40202	-0.768737	0.442049	0.921009
annulin-like	13.5185	-1.06052	0.964009	-1.10011	0.271283	0.842653
anoctamin-2-like	47.8387	-0.0448591	1.24834	-0.035935	0.971334	0.993778
anoctamin-7-like	199.181	0.319186	0.650883	0.490389	0.623859	0.960845
anoctamin-8-like	108.932	0.189821	0.585095	0.324427	0.745615	0.973777
anti-apoptotic protein NR13-like	10.7386	-0.797551	0.942594	-0.846124	0.397483	0.9072
antichymotrypsin-2-like	19.6469	0.564499	0.897841	0.62873	0.529526	0.946893
AP-1 complex subunit gamma-1-like	14.6394	1.11136	1.16579	0.95331	0.340433	0.880159
AP-1 complex subunit sigma-2-like	10.7025	1.62559	1.47606	1.10131	0.270763	0.842653
AP-2 complex subunit mu	7.12429	0.741075	0.898003	0.825248	0.409231	0.908428
AP-2 complex subunit sigma	19.6287	1.55207	1.15762	1.34075	0.180002	0.775887
AP-3 complex subunit beta-2-like	3.67656	2.79855	1.6769	1.66888	0.0951407	NA
AP-3 complex subunit delta-1-like	10.1074	-0.361831	0.748903	-0.483147	0.628991	0.960845
aplysianin-A-like	14.2599	1.43505	1.0075	1.42437	0.154339	0.763917
APOBEC1 complementation factor-like	25.6774	0.537602	1.04709	0.513423	0.607655	0.955452
apolipoprotein(a)-like	47.8746	-0.478075	0.622404	-0.768111	0.442421	0.921009
apoptosis-inducing factor 3-like	6.92503	1.47273	1.26185	1.16712	0.243161	0.835673
apoptosis-resistant E3 ubiquitin protein ligase 1-like	7.05595	-0.401041	0.961188	-0.417234	0.676507	0.967998
apoptosis-stimulating of p53 protein 1-like	20.745	-1.55489	0.921398	-1.68753	0.0915016	0.676883
apoptotic chromatin condensation inducer in the nucleus-like	16.8212	0.117253	0.659391	0.17782	0.858864	0.978633
aquaporin-1-like	79.5778	-1.07998	0.752723	-1.43476	0.151355	0.760645
aquaporin-10-like	11.0305	0.0588265	0.851903	0.069053	0.944947	0.989203
aquaporin-11-like	164.766	0.361502	0.516368	0.700085	0.483874	0.932661
aquaporin AQPAn.G-like	98.0272	-0.41693	1.01035	-0.41266	0.679856	0.967998
archaemetzincin-2-like	164.798	0.172909	0.603626	0.28645	0.774534	0.974838
arf-GAP domain and FG repeat-containing protein 1-like	18.6729	2.76485	1.34108	2.06165	0.039241	0.555188
arg8-vasotocin receptor-like	16.7805	-1.44288	1.23009	-1.17299	0.240799	0.834687
arginine and glutamate-rich protein 1-like	10.408	-0.402938	0.678288	-0.594051	0.552478	0.9497
arginine kinase-like	27.1867	0.0638262	0.697035	0.0915681	0.927041	0.986759
arginine/serine-rich coiled-coil protein 2-like	24.9998	0.0396893	0.718092	0.0552705	0.955923	0.989532
arginine/serine-rich protein PNISR-like	16.5885	0.863906	0.837959	1.03096	0.302557	0.858205
arginyl-tRNA--protein transferase 1-like	72.8446	-0.841222	0.868649	-0.968426	0.332832	0.874644
armadillo-like helical domain-containing protein 3	20.7329	-0.837362	0.957952	-0.874118	0.382054	0.899362
armadillo repeat-containing protein 10-like	12.4365	1.0995	0.846756	1.29848	0.194122	0.790809
arrestin domain-containing protein 17-like	185.866	0.0647365	0.65728	0.0984916	0.921542	0.986759
arrestin domain-containing protein 3-like	344.922	0.36861	0.646419	0.570234	0.568519	0.950473
arrestin domain-containing protein 4-like	8.81393	-1.63819	0.915983	-1.78845	0.0737033	0.635829
aryl hydrocarbon receptor nuclear translocator homolog	46.6188	-2.04494	1.07408	-1.90391	0.0569217	0.601884
arylacetamide deacetylase-like	123.303	0.315281	0.876158	0.359845	0.718963	0.973777
arylsulfatase B-like	131.886	0.39702	0.771184	0.514818	0.60668	0.955452
arylsulfatase I-like	67.5046	-0.232133	0.552384	-0.420239	0.674311	0.967998
ashwin-like	121.296	-1.1399	0.841619	-1.35441	0.175606	0.775766
asparagine--tRNA ligase	18.3155	-0.48271	0.750346	-0.643316	0.520019	0.94652
asparagine-rich protein-like	7.6624	0.190857	1.30365	0.146402	0.883604	0.982524
aspartate	11.8756	0.3325	0.767015	0.433499	0.664652	0.966328
aspartate--tRNA ligase	8.81691	2.00078	0.980372	2.04084	0.0412668	0.558714
aspartate dehydrogenase domain-containing protein-like	12.4018	0.301593	0.889191	0.339177	0.734477	0.973777
aspartyl aminopeptidase-like	6.66186	0.975546	1.29761	0.751805	0.452168	NA
aspartyl/asparaginyl beta-hydroxylase-like	288.031	0.209205	0.547305	0.382246	0.702279	0.972931
AT-rich interactive domain-containing protein 4A-like	46.6587	0.147437	0.563543	0.261625	0.793611	0.978015
ataxin-2 homolog	25.69	1.22255	1.37879	0.886683	0.37525	0.89672
ataxin-3-like	143.176	0.147177	0.696729	0.21124	0.8327	0.97862
ATP-binding cassette sub-family C member 3-like	631.74	0.150896	0.418165	0.360853	0.71821	0.973777
ATP-binding cassette sub-family C member 4-like	15.4921	-1.09471	1.01934	-1.07393	0.282853	0.850061
ATP-binding cassette sub-family C member 5-like	106.64	0.249655	0.579903	0.430513	0.666823	0.966328
ATP-binding cassette sub-family C member 9-like	72.6611	-1.39057	0.695141	-2.00042	0.045455	0.579747
ATP-binding cassette sub-family D member 1-like	57.287	-0.474264	0.636438	-0.745184	0.456161	0.92905
ATP-binding cassette sub-family D member 3-like	41.1959	-1.15706	1.00862	-1.14718	0.251309	0.839256
ATP-binding cassette sub-family E member 1-like	16.9067	0.782292	1.44513	0.541331	0.588279	0.953529
ATP-binding cassette sub-family F member 1-like	9.94511	-0.114179	0.726664	-0.157127	0.875145	0.980553
ATP-binding cassette sub-family F member 2-like	67.5363	-2.05302	0.689895	-2.97585	0.0029218	0.17277
ATP-binding cassette sub-family G member 5-like	52.7155	-1.43576	0.737919	-1.94568	0.0516928	0.590641
ATP-dependent DNA helicase pif1-like	15.0707	-2.7957	1.86657	-1.49778	0.134192	0.744279
ATP-dependent DNA helicase Q1-like	9.51276	0.178877	1.39734	0.128013	0.898139	0.98491
ATP-dependent DNA helicase Q5-like	152.132	-2.61335	0.821933	-3.17952	0.00147521	0.106467
ATP-dependent DNA helicase RecQ-like	196.285	0.33994	0.584134	0.581956	0.560596	0.9497
ATP-dependent DNA/RNA helicase DHX36-like	8.91525	2.64947	1.95348	1.35628	0.175009	0.775766
ATP-dependent RNA helicase DDX19A-like	212.229	-0.266625	0.674601	-0.395233	0.692671	0.970461
ATP-dependent RNA helicase DDX19B-like	47.0119	0.364019	0.557682	0.652736	0.513926	0.944539
ATP-dependent RNA helicase DDX24-like	7.43526	-0.6863	0.864636	-0.793744	0.427345	0.914916
ATP-dependent RNA helicase DDX3X-like	19.3827	-0.842568	0.814935	-1.03391	0.301179	0.858205
ATP-dependent RNA helicase DDX42-like	81.4866	-0.39652	0.600378	-0.660451	0.508965	0.943035
ATP-dependent RNA helicase DDX54-like	7.44283	-0.755591	1.05865	-0.713733	0.475392	0.932661
ATP-dependent RNA helicase DHX58-like	68.7729	0.648106	0.712914	0.909094	0.3633	0.889962
ATP-dependent RNA helicase DHX8-like	12.2804	-0.778856	0.971318	-0.801854	0.422637	0.913794
ATP-dependent RNA helicase glh-1-like	48.0298	-0.84526	0.620153	-1.36299	0.172887	0.775696
ATP-dependent RNA helicase me31b-like	9.88267	-0.448716	0.781531	-0.57415	0.565866	0.950473
ATP-dependent translocase ABCB1-like	30.7524	-0.193856	0.771476	-0.25128	0.801598	0.978015
ATP synthase lipid-binding protein	16.1323	0.347114	0.749175	0.463328	0.64313	0.960845
ATP synthase subunit alpha	10.0935	0.595914	0.868651	0.686022	0.492699	0.936747
ATP synthase subunit beta	63.064	0.413256	0.452821	0.912625	0.36144	0.889962
ATP synthase subunit d	13.1731	-0.251466	0.713434	-0.352472	0.724484	0.973777
ATP synthase subunit gamma	4.49434	0.996844	1.24509	0.80062	0.423351	NA
ATPase family AAA domain-containing protein 2-like	32.1624	-1.74019	0.980409	-1.77497	0.0759032	0.637964
ATPase family AAA domain-containing protein 5-like	7.73335	1.03777	1.02709	1.0104	0.312302	0.862198
ATPase MORC2-like	37.5728	0.0789788	0.491786	0.160596	0.872412	0.980553
atrial natriuretic peptide-converting enzyme-like	12.0954	-1.06883	1.39243	-0.767595	0.442728	0.921009
atrial natriuretic peptide receptor 1-like	295.748	-0.154768	0.515529	-0.300213	0.764015	0.973777
atrial natriuretic peptide receptor 2-like	4.49611	0.147812	1.75721	0.0841175	0.932963	NA
autism susceptibility gene 2 protein-like	13.6024	1.17703	0.919873	1.27956	0.2007	0.800903
autocrine proliferation repressor protein A-like	21.8156	-1.38615	0.817848	-1.69488	0.0900987	0.675191
autophagy-related protein 9A-like	10.3648	-1.22611	0.862211	-1.42205	0.155011	0.763917
axin interactor	26.2495	-0.439981	0.966783	-0.455098	0.649039	0.960845
axoneme-associated protein mst101(2)-like	6.29771	-1.5908	1.2087	-1.31612	0.188132	NA
B-box type zinc finger protein ncl-1-like	10.0386	1.30723	0.956606	1.36653	0.171774	0.774232
B-cell lymphoma 6 protein-like	112.613	0.539157	0.402525	1.33944	0.180429	0.775887
B-cell lymphoma/leukemia 10-like	65.4012	-0.793198	0.521719	-1.52036	0.128422	0.739299
B-cell lymphoma/leukemia 11A-like	19.8723	-0.139478	0.852254	-0.163657	0.870001	0.980101
B-cell receptor-associated protein 31-like	37.3814	0.514172	1.00211	0.513087	0.607891	0.955452
B-cell receptor CD22-like	15.6236	1.28031	0.948121	1.35037	0.176897	0.775766
B-cell scaffold protein with ankyrin repeats-like	194.157	0.77366	0.946624	0.817283	0.413767	0.908551
b(0	485.348	-0.163782	0.391534	-0.418309	0.675721	0.967998
bactericidal permeability-increasing protein-like	221.499	0.339742	1.19158	0.285119	0.775553	0.975171
baculoviral IAP repeat-containing protein 2-like	5.32589	-1.73024	1.66957	-1.03633	0.300046	NA
baculoviral IAP repeat-containing protein 3-like	10.3075	0.196377	1.35723	0.144689	0.884956	0.982556
baculoviral IAP repeat-containing protein 7-A-like	11.2869	-1.61906	2.22885	-0.726408	0.467589	0.932661
baculoviral IAP repeat-containing protein 7-B-like	202.285	-0.371198	0.413056	-0.898662	0.368833	0.893389
baculoviral IAP repeat-containing protein 7-like	315.257	0.0385885	0.43091	0.0895513	0.928644	0.987018
baculoviral IAP repeat-containing protein 8-like	18.2207	1.00535	0.909753	1.10508	0.269125	0.842653
balbiani ring protein 1-like	13.1657	0.658366	0.993595	0.66261	0.507581	0.942392
band 3 anion transport protein-like	151.273	-0.345803	0.669704	-0.516352	0.605609	0.955452
band 4.1-like protein 2	131.473	-0.0228834	0.421563	-0.0542824	0.95671	0.98991
band 4.1-like protein 3	59.038	0.185526	0.436568	0.424965	0.670862	0.967998
band 4.1-like protein 5	11.8995	0.690585	0.786623	0.87791	0.379992	0.89672
band 7 protein AAEL010189-like	77.2449	0.374062	0.595214	0.62845	0.529709	0.946893
BAR/IMD domain-containing adapter protein 2-like	217.549	-0.0822511	0.572995	-0.143546	0.885859	0.982664
barrier-to-autointegration factor 1-like	10.0494	0.693083	1.18916	0.582833	0.560006	0.9497
basal body-orientation factor 1-like	8.47339	-0.0602809	0.93681	-0.064347	0.948694	0.989203
basement membrane-specific heparan sulfate proteoglycan core protein-like	65.4215	-1.03955	0.624697	-1.66409	0.0960939	0.689754
basic helix-loop-helix ARNT-like protein 1	47.2813	-0.733986	0.858166	-0.855295	0.392388	0.904813
basic immunoglobulin-like variable motif-containing protein	12.8405	2.04523	1.47077	1.39058	0.164351	0.771318
basic phospholipase A2-like	9.88629	-0.681627	1.08312	-0.629318	0.529141	0.946893
basic proline-rich protein-like	26.3623	-0.0206648	1.197	-0.0172637	0.986226	0.995366
basic salivary proline-rich protein 3-like	19.6413	-0.177828	0.992128	-0.179239	0.85775	0.978633
basigin-like	24.3504	-0.21424	0.643858	-0.332745	0.739327	0.973777
BBSome complex member BBS2-like	23.1752	0.703897	1.46566	0.480259	0.631044	0.960845
BBSome complex member BBS5-like	14.7827	-1.11834	1.36942	-0.816658	0.414124	0.908551
BCAS3 microtubule associated cell migration factor-like	35.4391	-1.382	0.88455	-1.56237	0.1182	0.718408
bcl-2-like protein 1	11.377	1.08925	0.769506	1.41552	0.156917	0.765152
bcl-2 homologous antagonist/killer-like	20.3829	-1.39422	1.45662	-0.957163	0.338485	0.879114
BCL2/adenovirus E1B 19 kDa protein-interacting protein 3-like	8.79176	1.46552	1.19578	1.22557	0.22036	0.814405
BDNF/NT-3 growth factors receptor-like	32.7127	1.75604	1.14514	1.53347	0.125161	0.732035
BEN domain-containing protein 3-like	9.20704	1.75218	1.11919	1.56557	0.117449	0.717929
BET1-like protein	89.1542	-0.656921	0.764072	-0.859763	0.38992	0.904813
beta	39.7954	0.0797518	0.8608	0.0926484	0.926183	0.986759
beta-1	1993.39	-0.181025	0.302875	-0.59769	0.550047	0.9497
beta-alanine-activating enzyme-like	12.2077	0.13121	1.38861	0.09449	0.92472	0.986759
beta-arrestin-1-like	11.0145	1.59057	1.06561	1.49264	0.135531	0.747505
beta-glucuronidase-like	25.9497	0.750977	0.673649	1.11479	0.26494	0.841157
beta-hexosaminidase subunit beta-like	27.7409	-0.101464	0.89694	-0.113122	0.909934	0.98491
beta-lactamase-like protein 2	14.8606	-0.44323	0.834318	-0.531248	0.595247	0.954318
beta-lactamase domain-containing protein 2-like	440.909	0.205674	0.460436	0.446694	0.655096	0.962243
beta-sarcoglycan-like	10.8946	0.296715	1.45592	0.203799	0.838511	0.978633
beta-ureidopropionase-like	503.814	0.600269	0.590285	1.01691	0.309195	0.85845
betaine--homocysteine S-methyltransferase 1-like	23.5046	0.434333	1.15655	0.375543	0.707257	0.972931
BICD family-like cargo adapter 1	9.32157	3.95006	1.13008	3.49538	0.000473394	0.0549323
bifunctional 3'-5' exonuclease/ATP-dependent helicase WRN-like	113.037	-0.969529	0.542753	-1.78632	0.074048	0.635829
bifunctional 3'-phosphoadenosine 5'-phosphosulfate synthase-like	30.0551	-0.847036	0.774313	-1.09392	0.27399	0.844958
bifunctional apoptosis regulator-like	4.97313	-0.00291615	1.62767	-0.00179162	0.99857	NA
bifunctional arginine demethylase and lysyl-hydroxylase JMJD6-A-like	50.7941	0.4928	0.54812	0.899072	0.368614	0.893309
bifunctional arginine demethylase and lysyl-hydroxylase psr-1-like	55.0308	-0.214441	0.97016	-0.221037	0.825064	0.978015
bifunctional glutamate/proline--tRNA ligase-like	15.323	0.186515	0.713126	0.261546	0.793671	0.978015
bifunctional peptidase and (3S)-lysyl hydroxylase Jmjd7-like	19.3947	0.760846	0.578374	1.31549	0.188344	0.78274
biogenesis of lysosome-related organelles complex 1 subunit 6-like	201.72	0.554338	0.914182	0.606376	0.544265	0.9497
BMP-binding endothelial regulator protein-like	10.0801	-0.0971261	1.1437	-0.084923	0.932323	0.987268
bombesin receptor subtype-3-like	98.5997	-2.02232	0.767721	-2.63418	0.00843407	0.274246
bone morphogenetic protein 1-like	185.078	0.608678	0.527893	1.15303	0.248897	0.839256
bone morphogenetic protein 2-like	19.5539	-3.37302	1.20573	-2.79749	0.00515021	0.232664
bone morphogenetic protein 7-like	13.5767	-0.526681	0.899402	-0.58559	0.558151	0.9497
bone morphogenetic protein receptor type-2-like	53.5993	0.390933	0.847476	0.461291	0.64459	0.960845
borealin-like	23.872	-2.11727	1.18327	-1.78934	0.0735607	0.635829
BOS complex subunit ncln-like	4.34353	1.83771	1.56198	1.17653	0.239385	NA
Bprotein-1-related complex subunit 7-like	19.215	0.161217	0.969068	0.166363	0.867871	0.980101
branched-chain alpha-ketoacid dehydrogenase kinase-like	8.04627	0.858863	1.11244	0.772052	0.440083	0.921009
breast cancer type 2 susceptibility protein homolog	20.5072	-0.123391	1.02486	-0.120398	0.904168	0.98491
brevican core protein-like	67.8194	-0.690165	0.868348	-0.794803	0.426728	0.914916
bridge-like lipid transfer protein family member 3B	20.8212	0.591871	1.08886	0.54357	0.586737	0.952773
BRISC complex subunit Abraxas 2-like	11.9346	-0.514167	0.805097	-0.63864	0.523057	0.946893
BRO1 domain-containing protein BROX-like	8.86038	1.11593	0.997281	1.11897	0.263153	0.841026
bromodomain-containing protein 3-like	34.913	-0.385215	0.56878	-0.677266	0.498237	0.937997
bromodomain-containing protein 8-like	7.26738	-1.18838	1.05637	-1.12497	0.260604	0.841026
bromodomain-containing protein DDB_G0270170-like	3.7135	3.411	2.39441	1.42457	0.154282	NA
bromodomain adjacent to zinc finger domain protein 1A-like	15.1495	0.515186	0.663039	0.777006	0.437155	0.921009
bromodomain adjacent to zinc finger domain protein 2B-like	13.4508	0.127875	0.676426	0.189045	0.850057	0.978633
BSD domain-containing protein 1-like	4.63356	-0.947472	1.08481	-0.873401	0.382445	NA
BTB and MATH domain-containing protein 38-like	134.842	-0.848219	0.54191	-1.56524	0.117526	0.717929
BTB/POZ domain-containing protein 16-like	17.8978	-4.06053	2.0554	-1.97555	0.048206	0.580292
BTB/POZ domain-containing protein 17-like	21.3939	1.36858	0.676357	2.02346	0.0430254	0.569369
BTB/POZ domain-containing protein 2-like	170.384	0.911526	0.711461	1.2812	0.200122	0.800219
BTB/POZ domain-containing protein 6-A-like	10.5086	0.384442	1.45251	0.264674	0.791261	0.978015
BTB/POZ domain-containing protein 6-like	117.093	-0.406096	0.686621	-0.591442	0.554224	0.9497
BTB/POZ domain-containing protein 7-like	712.149	0.306545	0.752552	0.40734	0.683758	0.967998
BTB/POZ domain-containing protein 8-like	11.2428	0.252055	1.2987	0.194083	0.846111	0.978633
BTB/POZ domain-containing protein kctd15-like	15.0708	0.504739	1.06937	0.471997	0.636929	0.960845
BTB/POZ domain-containing protein KCTD7-like	395.506	-0.804185	0.925561	-0.868862	0.384922	0.902692
C-Jun-amino-terminal kinase-interacting protein 1-like	31.7228	0.399265	0.7677	0.520079	0.603008	0.955452
C-Jun-amino-terminal kinase-interacting protein 4-like	14.2757	-1.19812	0.837985	-1.42977	0.152784	0.762876
C-Maf-inducing protein-like	9.19281	1.77777	0.933942	1.90351	0.0569738	0.601884
c-Myc-binding protein-like	8.13806	0.43539	0.901947	0.482722	0.629293	0.960845
C-terminal-binding protein-like	6.63231	-0.657405	1.31443	-0.500145	0.616973	NA
C-type lectin domain family 10 member A-like	25.3618	2.07666	1.38004	1.50478	NA	NA
C-type lectin domain family 3 member A-like	14.5606	-3.47626	1.17833	-2.95016	0.00317605	0.180729
C-type lectin domain family 4 member E-like	6.95227	0.658683	1.55959	0.422342	0.672775	0.967998
C2 domain-containing protein 3-like	47.612	-0.0336694	0.758666	-0.0443797	0.964602	0.991141
C3 and PZP-like alpha-2-macroglobulin domain-containing protein 8	77.1437	0.0987474	1.05152	0.0939091	0.925181	0.986759
cadherin-87A-like	56.7549	-0.469119	0.661083	-0.709622	0.477938	0.932661
cadherin-like and PC-esterase domain-containing protein 1	9.86413	-0.177785	1.98242	-0.0896809	NA	NA
cadherin EGF LAG seven-pass G-type receptor 2-like	42.8328	-1.32285	0.701142	-1.88671	0.0591996	0.60613
calcineurin B homologous protein 1-like	131.633	1.23888	0.702388	1.76381	0.0777642	0.643648
calcitonin gene-related peptide type 1 receptor-like	16.4294	-0.932498	1.2066	-0.772829	0.439623	0.921009
calcium-activated chloride channel regulator 4-like	5.43395	0.888297	1.31042	0.67787	0.497854	NA
calcium-activated potassium channel slowpoke-like	104.992	1.32492	0.645256	2.05332	0.0400414	0.555188
calcium-binding and coiled-coil domain-containing protein 2-like	38.2313	1.07458	0.780355	1.37704	0.1685	0.773784
calcium-binding mitochondrial carrier protein SCaMC-2-like	23.2404	-0.307351	0.967678	-0.317617	0.750775	0.973777
calcium-independent phospholipase A2-gamma-like	132.187	-0.357054	0.713065	-0.500731	0.61656	0.959959
calcium-independent protein kinase C-like	17.9379	-0.546332	0.817643	-0.66818	0.504019	0.942166
calcium-responsive transcription factor-like	13.5975	-0.702197	0.893977	-0.785476	0.432175	0.918806
calcium-transporting ATPase sarcoplasmic/endoplasmic reticulum type-like	5.51915	-0.434535	1.21478	-0.357706	0.720563	NA
calcium-transporting ATPase type 2C member 1-like	8.07625	0.120685	1.04022	0.116019	0.907638	0.98491
calcium permeable stress-gated cation channel 1-like	61.4417	0.0995917	0.636085	0.15657	0.875584	0.980553
calcium/calmodulin-dependent protein kinase kinase 2-like	8.90063	0.3496	0.993014	0.35206	0.724793	0.973777
calcium/calmodulin-dependent protein kinase type II delta chain-like	12.6368	-1.65734	1.09084	-1.51933	0.12868	0.739602
calcyphosin-2-like	26.6658	0.665125	0.809768	0.821377	0.411432	0.908551
calcyphosin-like protein	6.29024	1.37052	0.999018	1.37187	0.170104	NA
calmodulin	16.0142	0.790483	0.742411	1.06475	0.286989	0.853334
calmodulin-like	4876.81	0.314359	1.00194	0.313749	0.753712	0.973777
calmodulin-regulated spectrin-associated protein 1-B-like	16.212	0.857496	1.0332	0.829939	0.406573	0.90765
calnexin-like	8.23041	-0.846132	1.12151	-0.754457	0.450575	0.925227
calpain-15-like	180.814	0.899268	0.729695	1.23239	0.217804	0.813226
calpain-5-like	57.2415	0.495078	0.70289	0.704346	0.481218	0.932661
calpain-7-like	23.4899	1.37862	1.17524	1.17306	0.240771	0.834687
calpain-9-like	7.47854	-0.658197	0.947218	-0.694873	0.487135	0.932966
calphotin-like	13.4012	1.93288	1.28714	1.50169	0.133178	0.744279
calponin homology domain-containing protein DDB_G0272472-like	293.017	0.181719	0.414075	0.438856	0.660766	0.964664
calreticulin-like	349.393	-0.521266	0.493799	-1.05562	0.29114	0.856444
calsyntenin-1-like	80.2966	-0.414567	1.02437	-0.404704	0.685695	0.967998
calumenin-like	7.03575	-1.0646	1.01447	-1.04942	0.293985	0.856444
cAMP-dependent protein kinase catalytic subunit alpha	269.588	0.896684	0.570664	1.5713	0.116113	0.716142
cAMP-regulated phosphoprotein 21-like	37.6365	0.0785075	0.862031	0.0910727	0.927435	0.986759
cAMP-responsive element-binding protein-like 2	6.43992	-1.4757	1.24232	-1.18785	0.234891	NA
cAMP-responsive element modulator-like	14.1514	-0.481413	1.04913	-0.458867	0.646329	0.960845
CAP-Gly domain-containing linker protein 1-like	43.2897	0.22243	0.783302	0.283965	0.776437	0.975171
cap-specific mRNA (nucleoside-2'-O-)-methyltransferase 1-like	71.6724	-1.07561	1.015	-1.05971	0.289276	0.856397
caprin-1-like	48.5871	-0.325833	0.554943	-0.587147	0.557105	0.9497
carbohydrate deacetylase-like	37.5331	0.96384	0.611362	1.57655	0.1149	0.715015
carbohydrate sulfotransferase 1-like	133.405	0.508864	0.759294	0.670181	0.502742	0.942166
carbohydrate sulfotransferase 11-like	73.9897	0.50315	0.794674	0.633153	0.526634	0.946893
carbohydrate sulfotransferase 15-like	1200.47	-0.464385	0.666325	-0.696934	0.485844	0.932661
carbohydrate sulfotransferase 8-like	73.358	0.638947	0.71272	0.89649	0.369991	0.893389
carbonic anhydrase-like	5.91497	-0.549163	0.923336	-0.59476	0.552004	NA
carbonic anhydrase 1-like	78.2513	-0.0548244	0.479227	-0.114402	0.908919	0.98491
carbonic anhydrase 14-like	10.5172	-1.59927	2.42431	-0.659682	0.509458	0.943151
carbonic anhydrase 2-like	56.7001	0.556764	0.730963	0.761685	0.446248	0.922422
carboxy-terminal kinesin 2-like	81.9265	-0.988867	1.31202	-0.753696	0.451032	0.925522
carboxylesterase 5A-like	6.99362	5.04005	1.74028	2.89612	0.00377814	0.196132
carboxypeptidase D-like	41.2273	0.22677	0.543267	0.417419	0.676372	0.967998
carboxypeptidase inhibitor SmCI-like	6.53211	-0.160853	2.10004	-0.076595	0.938946	NA
carboxypeptidase N subunit 2-like	9.3929	1.18166	1.1327	1.04322	0.296846	0.857574
cardioacceleratory peptide receptor-like	18.3434	0.140608	0.810725	0.173434	0.86231	0.978633
carnitine O-palmitoyltransferase 1	51.0346	0.737002	0.69408	1.06184	0.288309	0.855244
carnosine synthase 1-like	94.6405	0.282898	0.603094	0.469078	0.639014	0.960845
carotenoid isomerooxygenase-like	36.68	-0.182949	0.638246	-0.286643	0.774386	0.974838
cartilage matrix protein-like	598.566	-0.49695	0.432724	-1.14842	0.250794	0.839256
casein kinase I	10.8627	-0.890876	1.06952	-0.832969	0.404862	0.90765
casein kinase I-like	17.1836	0.306568	0.731591	0.419043	0.675185	0.967998
caskin-2-like	28.4836	0.464765	1.20275	0.386419	0.699186	0.972909
caspase-3-like	911.244	0.42284	0.372486	1.13518	0.256298	0.839256
caspase-6-like	297.456	0.0134297	0.586828	0.0228853	0.981742	0.995366
caspase-7-like	281.233	0.172551	0.447239	0.385815	0.699634	0.972931
caspase-8-like	5.13526	0.285843	1.2775	0.223752	0.822951	NA
caspase recruitment domain-containing protein 14-like	8.64627	-0.248384	0.835226	-0.297386	0.766172	0.973777
catenin beta-like	4.90178	2.73786	1.43641	1.90605	0.0566437	NA
cathepsin B-like	11.3722	0.316091	1.01745	0.31067	0.756051	0.973777
cathepsin L-like	19.9926	-1.42526	0.783102	-1.82002	0.0687553	0.634403
cation-dependent mannose-6-phosphate receptor-like	180.099	0.399639	0.52026	0.768153	0.442396	0.921009
cation-independent mannose-6-phosphate receptor-like	13.6815	0.829043	1.37735	0.601911	0.547233	0.9497
CCHC-type zinc finger nucleic acid binding protein-like	41.8289	-0.490626	0.60401	-0.812281	0.416631	0.909831
CCR4-NOT transcription complex subunit 4-like	6.40854	1.06304	0.875911	1.21365	0.224883	NA
CCR4-NOT transcription complex subunit 6-like	13.5119	-0.702163	0.782787	-0.897004	0.369717	0.893389
CCR4-NOT transcription complex subunit 7-like	11.9096	1.13083	1.33414	0.84761	0.396655	0.9072
CD109 antigen-like	10.681	2.55924	1.19058	2.14958	0.0315884	0.519277
CD63 antigen-like	8.80892	4.94118	3.65353	1.35244	NA	NA
CD82 antigen-like	155.228	-1.34654	0.7766	-1.73389	0.0829371	0.650217
cdc42 homolog	46.7173	-0.928295	0.549183	-1.69032	0.0909668	0.675723
CDC42 small effector protein 2-like	78.228	1.08991	0.719299	1.51524	0.129711	0.742837
CDK2-associated and cullin domain-containing protein 1-like	80.9517	0.943933	0.825828	1.14301	0.253033	0.839256
CDK5 and ABL1 enzyme substrate 1-like	64.8625	0.710019	0.645009	1.10079	0.270988	0.842653
CDP-diacylglycerol--inositol 3-phosphatidyltransferase-like	20.0202	1.79232	1.03577	1.73043	0.0835537	0.650217
cell adhesion molecule 2-like	12.2132	-0.817169	0.924813	-0.883605	0.37691	0.89672
cell adhesion molecule CEACAM1-like	42.3273	-0.535444	0.486191	-1.1013	0.270765	0.842653
cell adhesion molecule CEACAM5-like	22.3176	-0.684264	0.749301	-0.913203	0.361136	0.889962
cell adhesion molecule Dscam1-like	116.873	-0.582438	1.00257	-0.580946	0.561277	0.9497
cell adhesion molecule Dscam2-like	56.0469	-0.379995	0.959621	-0.395984	0.692117	0.970215
cell death abnormality protein 1-like	37.4985	0.644519	1.01865	0.632721	0.526916	0.946893
cell division control protein 42 homolog	72.0829	0.0442518	0.539035	0.0820944	0.934572	0.987636
cell division control protein 45 homolog	26.7929	-0.270027	0.950953	-0.283954	0.776445	0.975171
cell division cycle-associated protein 3-like	14.8633	0.872277	1.36833	0.637473	0.523817	0.946893
cell division cycle and apoptosis regulator protein 1-like	14.6801	-0.234615	0.726198	-0.323074	0.746639	0.973777
cell division cycle protein 20 homolog	4.75077	0.938104	1.689	0.55542	0.578608	NA
cellular tumor antigen p53-like	18.6748	-1.34832	1.09378	-1.23272	0.217681	0.813226
centriolin-like	24.046	-0.0144981	0.513161	-0.0282525	0.977461	0.994758
centromere protein L-like	11.9987	-5.01607	1.63933	-3.05983	0.00221461	0.148932
centromere protein N-B-like	359.2	-0.666729	0.753567	-0.884764	0.376284	0.89672
centrosomal protein 15-like	189.832	-1.70919	0.769043	-2.22249	0.0262504	0.494745
centrosomal protein 43-like	56.4216	-1.09006	0.71988	-1.51423	0.129967	0.742837
centrosomal protein of 104 kDa-like	67.9685	-0.580027	1.17029	-0.495626	0.620158	0.960845
centrosomal protein of 112 kDa-like	8.53232	-0.404136	0.952511	-0.424285	0.671358	0.967998
centrosomal protein of 128 kDa-like	8.92931	1.86031	1.18073	1.57556	0.115127	0.715202
centrosomal protein of 152 kDa-like	18.9814	0.0812607	0.62802	0.129392	0.897048	0.98491
centrosomal protein of 162 kDa-like	17.6048	-0.333954	0.915705	-0.364695	0.715339	0.972931
centrosomal protein of 164 kDa-like	37.8043	0.706234	0.569859	1.23931	0.215229	0.810506
centrosomal protein of 19 kDa-like	17.6595	-0.24418	0.739863	-0.330034	0.741375	0.973777
centrosomal protein of 89 kDa-like	11.2753	0.0952218	1.11468	0.0854252	0.931923	0.987268
centrosome-associated protein 350-like	23.7427	0.926462	0.612023	1.51377	0.130084	0.742837
centrosome and spindle pole-associated protein 1-like	31.3874	0.156412	0.507417	0.308251	0.757891	0.973777
cephalotocin receptor 1-like	15.3977	-0.119897	1.05893	-0.113225	0.909852	0.98491
cephalotoxin-like protein	1016.25	-1.32028	0.743014	-1.77692	0.0755809	0.637964
ceramide kinase-like	56.7057	-0.326554	0.699719	-0.466693	0.640719	0.960845
ceramide synthase 5-like	38.3131	1.58056	0.975631	1.62004	0.105223	0.698451
ceramide synthase 6-like	118.138	0.686841	0.748269	0.917907	0.358668	0.889962
cerebellar degeneration-related antigen 1-like	10.2752	1.43559	1.3051	1.09998	0.27134	0.842653
cerebellar degeneration-related protein 2-like	59.9249	-1.36322	0.963425	-1.41497	0.157078	0.765152
cerebellin-1-like	303.696	0.356757	0.434822	0.820467	0.41195	0.908551
cerebellin-2-like	14.0509	1.36213	1.47615	0.922762	0.356131	0.889962
cGMP-inhibited 3'	7.13191	2.04621	0.997764	2.05079	0.0402871	0.555188
cGMP-specific 3'	4.55169	-1.05663	1.65179	-0.639692	0.522373	NA
chaoptin-like	124.513	-0.026324	0.939016	-0.0280336	0.977635	0.994758
chaperone Ric-8A-like	5.01591	-1.1424	1.33056	-0.858588	0.390568	NA
charged multivesicular body protein 2a-like	91.1223	0.169732	0.529835	0.320349	0.748704	0.973777
charged multivesicular body protein 2b-like	7.15649	1.39226	1.09061	1.27659	0.201748	0.802921
chitin synthase-like	165.951	-0.170681	0.652369	-0.261632	0.793605	0.978015
chitin synthase chs-2-like	283.288	0.727252	0.489285	1.48636	0.137185	0.751655
chitinase-3-like protein 1	15.4644	0.467899	0.98838	0.473399	0.635928	0.960845
chitobiase-like	59.5548	0.0826817	0.711998	0.116126	0.907552	0.98491
chitotriosidase-1-like	7.91729	-0.428914	1.14956	-0.373111	0.709066	0.972931
chloride channel protein 2-like	24.2046	0.316962	0.735011	0.431235	0.666298	0.966328
chloride channel protein C-like	13.237	0.351866	0.866713	0.405978	0.684759	0.967998
chloride intracellular channel Clic-like	6.74321	-1.00341	0.945881	-1.06082	0.288771	0.856185
cholecystokinin receptor-like	81.2568	0.112779	0.662356	0.170269	0.864799	0.979686
cholecystokinin receptor type A-like	37.9176	-0.513017	1.06443	-0.481964	0.629832	0.960845
cholesterol 24-hydroxylase-like	102.577	-1.50084	0.649156	-2.31198	0.0207785	0.435191
cholesterol 25-hydroxylase-like	7.55198	0.799474	1.39531	0.572972	0.566663	0.950473
cholesterol transporter ABCA5-like	12.2069	-1.46749	0.975471	-1.50439	0.13248	0.744279
choline-phosphate cytidylyltransferase B-like	28.978	0.883722	1.21968	0.72455	0.468728	0.932661
choline O-acetyltransferase-like	248.265	0.687606	0.718088	0.95755	0.338289	0.879114
choline transporter-like protein 1	145.291	0.295951	0.638612	0.463429	0.643057	0.960845
choline transporter-like protein 2	83.0539	-0.614669	0.726502	-0.846067	0.397516	0.9072
choline/ethanolamine kinase-like	33.0667	1.84	1.39483	1.31915	0.187117	0.779283
choline/ethanolamine transporter flvcr2a-like	127.694	0.799959	0.704979	1.13473	0.256489	0.839256
choline/ethanolamine transporter flvcr2b-like	108.47	0.00688489	1.24926	0.00551119	0.995603	0.999148
chondroadherin-like	40.6317	0.800205	0.727157	1.10046	0.271133	0.842653
chondroitin sulfate synthase 1-like	292.768	-0.127392	0.571063	-0.223079	0.823474	0.978015
chordin-like protein 1	6.97523	0.114379	1.09987	0.103994	0.917174	0.986648
chromatin-remodeling ATPase INO80-like	78.21	-2.96796	1.24994	-2.37448	0.0175735	0.39394
chromatin assembly factor 1 subunit A-like	24.5192	-0.164737	0.794579	-0.207326	0.835755	0.978633
chromatin target of PRMT1 protein-like	30.3084	1.20804	0.857154	1.40937	0.158727	0.765152
chromo domain-containing protein cec-1-like	455.396	0.27064	0.555619	0.487095	0.626191	0.960845
chromobox protein homolog 1-like	20.7301	0.61125	0.596758	1.02428	0.305701	0.85845
chromobox protein homolog 7-like	5.56191	1.06058	1.13371	0.935492	0.349535	NA
chromodomain-helicase-DNA-binding protein 1-like	24.4692	0.274084	0.734795	0.373008	0.709142	0.972931
chromodomain-helicase-DNA-binding protein 8-like	13.6531	-0.715566	0.744699	-0.960879	0.336613	0.878728
chromodomain-helicase-DNA-binding protein Mi-2 homolog	109.61	-0.0432712	0.45601	-0.0948909	0.924401	0.986759
chromosome-associated kinesin KIF4-like	22.2329	-0.705974	1.20229	-0.587189	0.557077	0.9497
chromosome partition protein Smc-like	95.486	0.94991	0.656981	1.44587	0.148213	0.759388
chymotrypsin-like protease CTRL-1	7.00147	-0.283895	2.25632	-0.125822	0.899873	0.98491
cilia- and flagella- associated protein 210-like	23.6652	0.143211	0.572897	0.249976	0.802606	0.978015
cilia- and flagella-associated protein 184-like	22.0693	-0.152581	0.619201	-0.246416	0.805361	0.978015
cilia- and flagella-associated protein 337-like	25.0606	0.0341913	0.916698	0.0372983	0.970247	0.993778
cilia- and flagella-associated protein 43-like	8.73861	-0.194226	0.798493	-0.24324	0.807819	0.978015
cilia- and flagella-associated protein 44-like	139.355	0.149864	0.557346	0.268889	0.788015	0.978015
cilia- and flagella-associated protein 45-like	28.9683	-0.383292	0.727174	-0.527098	0.598126	0.955057
cilia- and flagella-associated protein 46-like	6.00112	-0.735927	1.07672	-0.683492	0.494296	NA
cilia- and flagella-associated protein 47-like	10.0332	2.52031	0.937747	2.68762	0.00719632	0.263211
cilia- and flagella-associated protein 53-like	9.76046	-0.697274	1.02611	-0.679532	0.496801	0.937521
cilia- and flagella-associated protein 57-like	16.6673	0.472964	0.977789	0.483707	0.628593	0.960845
cilia- and flagella-associated protein 58-like	16.4477	-0.267566	0.728291	-0.36739	0.713328	0.972931
cilia- and flagella-associated protein 61-like	13.4088	1.63414	0.943272	1.73242	0.0831996	0.650217
cilia- and flagella-associated protein 74-like	22.3111	-1.66781	0.931027	-1.79136	0.0732352	0.635829
cilia- and flagella-associated protein 91-like	4.03942	0	3.22987	0	1	NA
cingulin-like	10.9248	0.860439	1.0194	0.844062	0.398635	0.9072
circadian locomoter output cycles protein kaput-like	145.297	-0.424607	0.562563	-0.754773	0.450385	0.925227
circularly permutated Ras protein 1-like	236.29	0.724351	0.609031	1.18935	0.234302	0.827327
circumsporozoite protein-like	6.51784	2.05912	2.45584	0.83846	0.401773	NA
citramalyl-CoA lyase	143.464	0.994012	0.687033	1.44682	0.147948	0.759388
CKLF-like MARVEL transmembrane domain-containing protein 7	6.04047	3.55443	2.03028	1.7507	0.0799969	NA
clathrin heavy chain 1	8.26073	-0.573951	1.11864	-0.51308	0.607895	0.955452
clathrin heavy chain linker domain-containing protein 1-like	21.1108	-0.473728	1.00102	-0.473248	0.636036	0.960845
clathrin interactor 1-like	9.89042	0.0764087	0.977347	0.0781796	0.937685	0.988073
clathrin light chain B-like	35.171	0.820672	0.5191	1.58095	0.113889	0.713973
claudin-10-like	31.9108	0.139899	0.89504	0.156305	0.875793	0.980553
clavesin-2-like	26.9514	-1.56416	0.851981	-1.83591	0.0663714	0.626208
cleavage and polyadenylation specificity factor subunit 2-like	42.0821	-1.01527	0.9423	-1.07744	0.281284	0.850061
cleavage and polyadenylation specificity factor subunit 4-like	28.3883	-3.94904	1.1998	-3.29143	0.0009968	0.0850869
clumping factor A-like	80.3134	-0.161456	0.522523	-0.308993	0.757327	0.973777
clustered mitochondria protein homolog	8.77557	4.8626	4.72752	1.02857	0.303681	0.858205
clusterin-associated protein 1-like	6.72362	-0.257025	0.912684	-0.281615	0.778239	NA
co-chaperone protein daf-41-like	26.2034	-0.486103	0.604649	-0.803943	0.42143	0.913123
coactosin-like protein	90.6484	1.42227	0.514069	2.7667	0.00566271	0.239371
coatomer subunit beta'-like	8.07496	0.999885	0.95721	1.04458	0.296216	0.857574
coatomer subunit zeta-1-like	44.3784	0.745283	0.555127	1.34255	0.179419	0.775766
cocaine esterase-like	40.9499	-0.334252	0.635814	-0.525708	0.599091	0.955124
coiled-coil and C2 domain-containing protein 2A-like	17.2316	0.143423	0.704527	0.203574	0.838686	0.978633
coiled-coil domain-containing protein 110-like	25.3202	-1.19023	1.16418	-1.02238	NA	NA
coiled-coil domain-containing protein 124-A-like	299.365	-0.447273	0.650254	-0.687843	0.491552	0.936368
coiled-coil domain-containing protein 125-like	9.48189	-1.21245	1.72572	-0.702574	0.482321	0.932661
coiled-coil domain-containing protein 13-like	9.93769	-2.20362	1.12139	-1.96507	0.0494064	0.580292
coiled-coil domain-containing protein 134-like	15.164	-1.28033	1.22064	-1.0489	0.294225	0.856444
coiled-coil domain-containing protein 146-like	5.92602	0.404389	1.24312	0.325302	0.744953	NA
coiled-coil domain-containing protein 149-like	87.773	-0.464969	0.76707	-0.606162	0.544407	0.9497
coiled-coil domain-containing protein 166-like	8.82658	0.578779	0.809123	0.715317	0.474413	0.932661
coiled-coil domain-containing protein 181-like	23.659	0.765363	0.491526	1.55712	0.119443	0.723502
coiled-coil domain-containing protein 186-like	115.025	-0.991785	0.530454	-1.86969	0.0615268	0.614477
coiled-coil domain-containing protein 22 homolog	28.6089	0.161193	0.88798	0.181528	0.855953	0.978633
coiled-coil domain-containing protein 30-like	7.03017	-0.320116	1.06288	-0.301179	0.763278	0.973777
coiled-coil domain-containing protein 33-like	7.51454	1.85821	1.35238	1.37403	0.169432	0.773784
coiled-coil domain-containing protein 34-like	11.3445	-0.0406989	0.690114	-0.0589742	0.952973	0.989203
coiled-coil domain-containing protein 42 homolog	50.5383	-0.142664	0.561153	-0.254233	0.799316	0.978015
coiled-coil domain-containing protein 62-like	15.2924	-0.168689	0.772737	-0.218301	0.827195	0.978109
coiled-coil domain-containing protein 74B-like	31.0051	0.111669	0.540773	0.2065	0.836401	0.978633
coiled-coil domain-containing protein 78-like	13.0167	1.63551	1.23142	1.32815	0.184128	0.777518
coiled-coil domain-containing protein 83-like	15.5938	0.285711	0.778834	0.366845	0.713735	0.972931
coiled-coil domain-containing protein 85C-like	13.0516	-6.05099	1.78919	-3.38196	0.0007197	0.0727993
coiled-coil domain-containing protein 89-like	3.99084	2.65607	1.91644	1.38594	0.165766	NA
coiled-coil domain-containing protein 9-like	446.667	-1.55403	0.629848	-2.46731	0.0136132	0.352946
coiled-coil domain-containing protein 91-like	4.46823	0.454575	1.25535	0.36211	0.71727	NA
coiled-coil domain-containing protein PF3D7_1144200-like	17.1115	-0.497964	1.11935	-0.444868	0.656415	0.962243
coiled-coil domain-containing protein R3HCC1L-like	56.1562	0.377864	0.595963	0.63404	0.526054	0.946893
cold shock domain-containing protein E1-like	46.2939	-0.00898395	0.522566	-0.017192	0.986283	0.995366
collagen alpha-1(I) chain-like	104.062	0.715316	0.898827	0.795833	0.426129	0.914916
collagen alpha-1(II) chain-like	29.6975	0.127185	0.645065	0.197166	0.843697	0.978633
collagen alpha-1(IV) chain-like	7.11999	2.20617	1.16767	1.88938	0.0588414	0.60613
collagen alpha-1(IX) chain-like	8.49859	-0.580139	1.29177	-0.449105	0.653356	0.961702
collagen alpha-1(V) chain-like	7.97082	-0.230754	1.09257	-0.211203	0.832729	0.97862
collagen alpha-1(X) chain-like	10.4281	-2.74861	1.40225	-1.96015	0.0499783	0.580292
collagen alpha-1(XII) chain-like	27.108	-0.0472541	0.626843	-0.0753841	0.939909	0.988073
collagen alpha-1(XIII) chain-like	23.4748	-0.350269	0.853925	-0.410188	0.681668	0.967998
collagen alpha-5(VI) chain-like	48.8782	-0.899845	0.972648	-0.925149	NA	NA
collagen alpha-6(VI) chain-like	6.74826	-0.416469	0.964707	-0.431705	0.665956	0.966328
collectin-11-like	357.111	-1.44437	0.961031	-1.50294	0.132855	0.744279
collectin-12-like	201.239	0.243816	0.576881	0.422645	0.672554	0.967998
colorectal mutant cancer protein-like	9.01518	0.984852	1.15252	0.854523	0.392815	0.904813
COMM domain-containing protein 5-like	18.4002	0.430418	1.03247	0.416882	0.676765	0.967998
complement C1q-like protein 2	33.0802	0.473205	0.8379	0.564751	0.572243	0.951009
complement C1q-like protein 3	17.0262	1.00758	0.766684	1.31421	0.188775	0.783431
complement C1q-like protein 4	8.58388	1.54447	0.912079	1.69335	0.0903889	0.675191
complement C1q and tumor necrosis factor-related protein 9-like	6.25211	-0.172391	1.52408	-0.113112	0.909942	NA
complement C1q subcomponent subunit A-like	136.64	-0.467703	0.869792	-0.537718	0.590772	0.953529
complement C1q subcomponent subunit B-like	56.8255	0.614247	0.928687	0.661414	0.508347	0.942582
complement C1q tumor necrosis factor-related protein 3-like	82.9303	-0.187446	0.53951	-0.347437	0.728263	0.973777
conditioned medium factor receptor 1-like	14.045	-4.94969	1.74459	-2.83716	0.00455167	0.215494
conserved oligomeric Golgi complex subunit 8-like	9.8664	0.337319	1.1422	0.295325	0.767745	0.973777
constitutive coactivator of PPAR-gamma-like protein 1	10.1775	1.66519	0.885015	1.88154	0.0598984	0.60907
contactin-3-like	17.2163	3.70536	1.26983	2.918	0.00352288	0.189531
contactin-4-like	26.9895	-1.75892	0.836729	-2.10214	0.0355413	0.543198
contactin-like	12.4771	-1.80061	1.16198	-1.54961	0.121235	0.727655
copine-3-like	8.47121	-0.960858	1.59106	-0.60391	0.545903	0.9497
copine-8-like	12.7331	-2.81771	1.0807	-2.60732	0.00912551	0.279818
copper-transporting ATPase 1-like	12.5349	0.417767	0.909159	0.45951	0.645868	0.960845
copper chaperone for superoxide dismutase-like	22.5521	-2.7612	1.35559	-2.0369	0.0416598	0.560324
cordon-bleu protein-like 1	8.45828	0.807575	0.894466	0.902856	0.366602	0.893309
craniofacial development protein 2-like	106.526	1.26961	0.689694	1.84083	0.0656469	0.624348
CREB-binding protein-like	6.84538	0.854736	0.89166	0.958589	0.337766	0.879114
CREB-regulated transcription coactivator 1-like	21.3493	-0.13109	0.774147	-0.169335	0.865533	0.979829
crooked neck-like protein 1	6.60196	0.444678	1.40903	0.315592	0.752313	NA
crt homolog 3-like	15.5184	-0.778666	1.04241	-0.746986	0.455072	0.928558
cryptochrome-1-like	156.265	0.364701	0.636111	0.57333	0.566421	0.950473
CTD nuclear envelope phosphatase 1-like	17.4902	-3.86437	1.45584	-2.65439	0.0079452	0.274186
CTD small phosphatase-like protein 3	26.8386	0.182148	0.65271	0.279064	0.780196	0.976782
CUB and sushi domain-containing protein 3-like	121.743	0.712037	0.608556	1.17004	0.241983	0.835673
CUB and zona pellucida-like domain-containing protein 1	16.0585	0.470068	0.947672	0.496024	0.619878	0.960845
cubilin-like	62.3475	-1.18571	0.923779	-1.28355	0.199301	0.79852
cullin-2-like	7.68629	0.754408	0.836848	0.901487	0.367329	0.893309
cullin-3-A-like	11.1739	2.32791	1.28107	1.81716	NA	NA
cullin-5-like	10.0624	-1.33363	1.07923	-1.23572	0.216561	0.811658
cuticle protein 16.5-like	8.21279	1.39212	1.15255	1.20786	0.227103	0.820008
cuticle protein 79-like	20.5067	-0.0762934	0.939937	-0.0811687	0.935308	0.987714
CWF19-like protein 2	7.4022	-0.232354	0.773816	-0.300271	0.763971	0.973777
cyclic AMP-dependent transcription factor ATF-3-like	62.7842	0.435424	0.561615	0.775307	0.438158	0.921009
cyclic AMP-dependent transcription factor ATF-4-like	59.6085	0.256003	0.413037	0.619807	0.535385	0.946893
cyclic AMP-inducible protein BP74-like	11.99	-1.89653	1.95931	-0.967957	0.333066	0.87487
cyclic AMP-responsive element-binding protein 3-like protein 2	22.4056	0.0359989	0.62911	0.0572219	0.954368	0.989203
cyclic GMP-AMP synthase-like receptor	127.17	0.548867	0.797583	0.688163	0.49135	0.936368
cyclic GMP-AMP synthase-like receptor 1	201.57	0.0523829	0.568129	0.0922025	0.926537	0.986759
cyclic GMP-AMP synthase-like receptor 2	17.4001	-0.0678867	1.27746	-0.0531421	0.957619	0.990075
cyclic nucleotide-binding domain-containing protein 2-like	58.4416	0.100678	0.872485	0.115392	0.908134	0.98491
cyclin-D-binding Myb-like transcription factor 1	48.6866	0.51764	0.930765	0.556145	0.578112	0.951465
cyclin-dependent kinase-like 4	12.8009	-1.26962	1.22217	-1.03882	0.298887	0.858205
cyclin-dependent kinase 11B-like	19.6571	0.332849	0.591105	0.563096	0.573369	0.951009
cyclin-dependent kinase 12-like	10.3014	-0.087947	0.741053	-0.118678	0.90553	0.98491
cyclin-dependent kinase 8-like	9.87828	-1.26607	1.40796	-0.899221	0.368535	0.893309
cyclin-dependent kinase inhibitor 1-like	21.2387	1.61769	0.61612	2.62561	0.00864944	0.274746
cyclin-dependent kinase inhibitor 3-like	371.399	0.502324	0.408003	1.23118	0.218257	0.813377
cyclin-dependent kinases regulatory subunit 1-like	21.3422	-0.673172	0.878854	-0.765966	0.443697	0.921009
cyclin-I-like	45.1142	0.267423	0.548054	0.487949	0.625586	0.960845
cyclin-J-like	37.2266	1.20186	0.883541	1.36028	0.173741	0.775766
cyclin-L1-like	9.94171	1.24917	1.00813	1.2391	0.215309	0.810506
cyclin-T2-like	7.91535	0.1048	0.876686	0.119542	0.904846	0.98491
cyclin-Y-like protein 1	143.561	-1.08658	0.940334	-1.15553	0.247875	0.839256
cyclin N-terminal domain-containing protein 1-like	249.837	-0.00340926	0.69319	-0.00491821	0.996076	0.999284
CYFIP-related Rac1 interactor B-like	27.5046	-0.179389	0.542622	-0.330597	0.740949	0.973777
cysteine-rich	17.5483	1.05343	1.08627	0.96977	0.332161	0.874046
cysteine-rich DPF motif domain-containing protein 1-like	172.579	-1.02726	0.644882	-1.59294	0.111173	0.713973
cysteine-rich hydrophobic domain-containing protein 2-like	35.0633	0.262737	0.861519	0.30497	0.760389	0.973777
cysteine-rich motor neuron 1 protein-like	21.279	-1.27638	0.933586	-1.36718	0.17157	0.774232
cysteine-rich with EGF-like domain protein 2	191.921	0.461525	0.512131	0.901186	0.367489	0.893309
cysteine and tyrosine-rich protein 1-like	8.2874	-1.90867	1.25475	-1.52115	0.128222	0.73887
cysteine desulfurase-like	6.34692	0.23761	1.27807	0.185913	0.852513	NA
cysteine protease ATG4C-like	7.90201	0.54291	0.976382	0.556043	0.578181	0.951465
cysteine sulfinic acid decarboxylase-like	29.4276	-1.18623	0.705304	-1.68187	0.0925931	0.67805
cystinosin-like	7.59628	-2.70371	1.17579	-2.29948	0.0214775	0.440771
cytidine deaminase-like	66.6708	0.296787	0.732136	0.405372	0.685204	0.967998
cytochrome b-245 chaperone 1-like	6.18065	0.752319	1.30109	0.578222	0.563115	NA
cytochrome b-c1 complex subunit 2	5.66658	0.396201	1.17423	0.337412	0.735806	NA
cytochrome b-c1 complex subunit 7-like	17.0504	0.0876959	0.691675	0.126788	0.899108	0.98491
cytochrome b-c1 complex subunit 8-like	9.17648	-0.355873	0.967484	-0.367834	0.712997	0.972931
cytochrome b5 reductase 4-like	4.58644	-0.000566927	1.54543	-0.000366842	0.999707	NA
cytochrome c-like	38.851	0.195686	0.574462	0.340643	0.733372	0.973777
cytochrome c oxidase subunit 4 isoform 1	105.817	-0.359768	0.581672	-0.618506	0.536242	0.946893
cytochrome c oxidase subunit 5B	7.28525	-0.0528417	1.02994	-0.0513054	0.959082	0.990204
cytochrome c oxidase subunit 6A2	5.24785	-1.76218	1.3239	-1.33105	0.183172	NA
cytochrome P450 10-like	19.1134	-1.43806	0.757702	-1.89792	0.0577062	0.601884
cytochrome P450 2C29-like	96.7561	0.421399	0.658615	0.639825	0.522286	0.946893
cytochrome P450 2C3-like	15.6442	3.13979	1.28283	2.44754	0.0143834	0.35765
cytochrome P450 2D20-like	6.07549	0.0370076	2.62507	0.0140977	NA	NA
cytochrome P450 2H1-like	8.65698	0.516991	1.00506	0.514386	0.606982	0.955452
cytochrome P450 2J6-like	40.7548	0.258093	0.617173	0.418186	0.675811	0.967998
cytochrome P450 3A21-like	60.7818	-0.117402	0.646308	-0.181651	0.855857	0.978633
cytochrome P450 3A24-like	8.49669	-1.80749	1.42156	-1.27148	0.203556	0.803633
cytochrome P450 3A4-like	147.799	0.660017	0.582271	1.13352	0.256994	0.839256
cytochrome P450 4A10-like	41.0037	-0.111371	0.761759	-0.146202	0.883762	0.982524
cytochrome P450 4A4-like	16.5429	-0.0232186	1.28997	-0.0179993	0.985639	0.995366
cytochrome P450 4B1-like	222.366	-0.614023	0.48358	-1.26974	0.204176	0.804101
cytochrome P450 4F4-like	38.8182	0.064882	1.06021	0.0611975	0.951202	0.989203
cytochrome P450 4Z1-like	19.7909	0.40354	1.06023	0.380617	0.703488	0.972931
cytochrome P450 CYP12A2-like	38.9158	-0.969624	1.87029	-0.518435	0.604155	0.955452
cytohesin-1-like	6.8743	0.700887	0.915435	0.765633	0.443895	0.921097
cytohesin-interacting protein-like	14.8599	-0.490119	1.40174	-0.349649	0.726602	0.973777
cytoplasmic 60S subunit biogenesis factor ZNF622-like	6.58489	2.86574	1.41292	2.02825	0.0425352	NA
cytoplasmic aconitate hydratase-like	14.2409	-1.37741	0.903778	-1.52406	0.127494	0.736107
cytoplasmic dynein 1 heavy chain 1-like	5.0615	0.153851	1.14275	0.134632	0.892903	NA
cytoplasmic dynein 2 heavy chain 1-like	4.31337	-1.47525	1.31341	-1.12322	0.261344	NA
cytoplasmic dynein 2 intermediate chain 1-like	30.7116	0.699721	0.511331	1.36843	0.171178	0.774232
cytoplasmic FMR1-interacting protein-like	8.1002	0.0499218	1.36367	0.0366084	0.970797	0.993778
cytoplasmic phosphatidylinositol transfer protein 1-like	17.8132	0.833345	0.841654	0.990127	0.322112	0.866188
cytoplasmic polyadenylation element-binding protein 2-like	105.838	0.586789	0.800985	0.732584	0.463812	0.932635
cytoplasmic protein NCK2-like	25.6086	0.343217	1.09259	0.314131	0.753421	0.973777
cytosolic 5'-nucleotidase 3-like	4.67043	-2.05454	1.65245	-1.24333	0.213746	NA
cytosolic carboxypeptidase-like protein 5	24.3822	1.31087	0.935511	1.40123	0.161146	0.767024
cytosolic carboxypeptidase 2-like	10.1114	2.23998	1.05175	2.12976	0.0331917	0.530887
cytosolic Fe-S cluster assembly factor nubp1-like	67.3442	0.544469	1.00979	0.539191	0.589755	0.953529
cytosolic iron-sulfur assembly component 2B-like	4.37032	0.265464	2.26756	0.11707	0.906804	NA
cytosolic phospholipase A2-like	643.363	-0.369335	0.464726	-0.794737	0.426767	0.914916
cytosolic purine 5'-nucleotidase-like	99.1994	0.112794	0.439078	0.256888	0.797265	0.978015
D-3-phosphoglycerate dehydrogenase-like	43.2403	1.04002	0.752502	1.38209	0.166945	0.773784
D-amino-acid oxidase-like	20.7396	-0.705671	1.11065	-0.635367	0.525189	0.946893
D-aspartate oxidase-like	11.7751	1.42531	0.7534	1.89183	0.0585132	0.60613
D-beta-hydroxybutyrate dehydrogenase	23.504	-0.713229	1.12645	-0.633163	0.526627	0.946893
D-glucuronyl C5-epimerase-like	5.12609	2.08501	1.54026	1.35367	0.175841	NA
D-ribitol-5-phosphate cytidylyltransferase-like	6.43269	1.88968	1.24587	1.51675	0.129329	NA
D(2) dopamine receptor-like	71.2602	0.363895	0.586086	0.62089	0.534672	0.946893
DAZ-associated protein 1-like	174.303	0.0823145	0.426818	0.192856	0.847071	0.978633
DAZ-associated protein 2-like	6.05106	0.52083	1.12613	0.462495	0.643726	NA
DC-STAMP domain-containing protein 2-like	18.5158	1.89838	0.846316	2.24311	0.0248899	0.482946
DCC-interacting protein 13-alpha-like	6.16717	-1.33265	1.41527	-0.941617	0.346389	NA
DCN1-like protein 3	47.6495	0.136977	0.55313	0.247641	0.804413	0.978015
DDB1- and CUL4-associated factor 1-like	16.4318	0.633189	1.06441	0.594874	0.551928	0.9497
DDB1- and CUL4-associated factor 4-like	7.02816	-0.198495	0.950957	-0.208732	0.834658	0.97862
DDB1- and CUL4-associated factor 7	8.68679	0.230467	0.969444	0.237731	0.812089	0.978015
death-associated protein kinase 1-like	234.366	-0.0907805	0.485113	-0.187132	0.851557	0.978633
dedicator of cytokinesis protein 1-like	34.5502	-0.499189	0.587052	-0.850332	0.39514	0.9072
dedicator of cytokinesis protein 3-like	31.7429	-0.764173	0.720791	-1.06019	0.28906	0.856397
dedicator of cytokinesis protein 9-like	9.02898	-0.4285	0.839383	-0.510494	0.609705	0.955552
degenerin-like protein asic-1	11.4962	0.535784	1.16228	0.460978	0.644814	0.960845
degenerin-like protein asic-2	72.3306	-2.09663	1.6665	-1.25811	0.208353	0.804101
degenerin-like protein del-10	23.5991	-2.75629	1.01612	-2.71257	0.00667642	0.25822
dehydrodolichyl diphosphate synthase complex subunit DHDDS-like	34.2966	0.220154	0.987658	0.222905	0.823609	0.978015
dehydrogenase/reductase SDR family member 1-like	9.25946	0.659397	1.74223	0.378478	0.705075	0.972931
delphilin-like	22.9735	1.91872	1.07262	1.78882	0.0736438	0.635829
delta-1-pyrroline-5-carboxylate dehydrogenase	1586.72	-0.262239	0.525871	-0.498675	0.618009	0.960845
delta-like protein 1	9.8442	0.100778	1.15221	0.0874648	0.930302	0.987268
delta-like protein C	70.8569	-0.162287	0.643467	-0.252207	0.800881	0.978015
delta-sarcoglycan-like	8.78973	1.18211	0.942209	1.25461	0.209619	0.805317
delta(14)-sterol reductase TM7SF2-like	18.0441	2.42551	1.02582	2.36447	0.0180558	0.400203
delta(24)-sterol reductase-like	53.655	1.08581	0.914951	1.18675	0.235328	0.827492
dematin-like	6.74294	-1.17592	1.03459	-1.13661	0.255702	0.839256
DENN domain-containing protein 10-like	9.97873	-2.50036	1.17286	-2.13185	0.0330195	0.530887
DENN domain-containing protein 1B-like	126.189	-0.360867	0.755695	-0.47753	0.632985	0.960845
DENN domain-containing protein 3-like	185.73	0.741111	0.678979	1.09151	0.275049	0.845959
density-regulated protein homolog	47.7241	0.383339	0.627666	0.610737	0.541373	0.948044
dentin sialophosphoprotein-like	358.466	0.986451	0.474053	2.08089	0.0374443	0.547795
deoxycytidylate deaminase-like	33.2089	0.259246	0.642275	0.403637	0.68648	0.967998
deoxyhypusine synthase-like	121.459	0.861293	0.602061	1.43057	0.152552	0.762876
deoxynucleoside triphosphate triphosphohydrolase SAMHD1-like	206.244	-0.363344	0.491875	-0.738691	0.460095	0.931266
deoxyribodipyrimidine photo-lyase-like	9.22033	-0.954573	1.12754	-0.846599	0.397219	0.9072
deoxyribonuclease TATDN1-like	5.81132	0.0230484	1.43291	0.0160851	0.987167	NA
DET1- and DDB1-associated protein 1-like	60.2793	-1.14612	0.800412	-1.43192	0.152168	0.762876
DGAT1/2-independent enzyme synthesizing storage lipids-like	8.15869	0.730107	1.05923	0.689279	0.490648	0.93636
diacylglycerol kinase beta-like	10.7526	-2.0927	1.0997	-1.90296	0.0570452	0.601884
diacylglycerol kinase delta-like	10.8978	0.293489	1.32207	0.221991	0.824321	0.978015
diacylglycerol kinase epsilon-like	30.8544	0.720986	0.662345	1.08854	0.276359	0.845959
diacylglycerol kinase theta-like	28.871	-1.66544	3.31625	-0.502207	0.615522	0.95974
diacylglycerol kinase zeta-like	16.8067	-2.39795	1.16007	-2.06708	0.0387268	0.555188
diacylglycerol lipase-beta-like	208.639	-1.18694	0.93348	-1.27152	0.203542	0.803633
diamine oxidase [copper-containing]-like	19.995	-0.805914	0.766756	-1.05107	0.293226	0.856444
differentially expressed in FDCP 6 homolog	7.96685	-2.07231	1.22798	-1.68758	0.0914922	0.676883
differentially expressed in FDCP 8 homolog	41.5797	2.15842	0.800314	2.69697	0.00699741	0.260444
digestive cysteine proteinase 2-like	38.2459	-1.58208	0.877821	-1.80228	0.0715016	0.634403
dihydrolipoyllysine-residue acetyltransferase component of pyruvate dehydrogenase complex-like	59.1319	0.0240721	0.684261	0.0351797	0.971936	0.993778
dihydroorotate dehydrogenase (quinone)	99.4941	0.86698	1.20735	0.718087	0.472704	0.932661
dihydropteridine reductase-like	22.8551	1.40122	0.712515	1.96658	0.0492313	0.580292
dihydroxyacetone phosphate acyltransferase-like	41.0121	0.38139	0.699645	0.545119	0.585672	0.952773
dipeptidyl peptidase 1-like	6.82968	-3.14295	1.50503	-2.08829	0.0367713	0.547795
diphosphoinositol polyphosphate phosphohydrolase 1-like	43.2264	0.997042	0.969153	1.02878	0.303584	0.858205
DIS3-like exonuclease 2	12.4104	0.542593	1.16182	0.467021	0.640485	0.960845
disabled homolog 2-like	27.4542	0.974127	0.799227	1.21884	0.222907	0.817036
disintegrin and metalloproteinase domain-containing protein 10-like	16.2781	0.865488	1.53105	0.565291	NA	NA
disintegrin and metalloproteinase domain-containing protein 11-like	14.8549	-0.445894	1.04137	-0.428182	0.668519	0.967854
disks large homolog 1-like	5.34143	-1.59694	1.19548	-1.33581	0.181611	NA
disks large homolog 5-like	14.3022	1.72334	0.965043	1.78577	0.0741366	0.635829
DNA-binding transcriptional regulator BolA-like	10.1488	-0.599368	0.900916	-0.665287	0.505867	0.942166
DNA-directed DNA/RNA polymerase mu-like	15.0379	-0.0707238	1.04925	-0.0674039	0.94626	0.989203
DNA-directed RNA polymerase	11.6479	-2.58753	1.40045	-1.84764	0.0646545	0.624184
DNA-directed RNA polymerase I subunit RPA2-like	25.0371	-0.304588	0.627167	-0.485657	0.62721	0.960845
DNA-directed RNA polymerase II subunit RPB1-like	15.9176	-1.01874	1.03292	-0.986264	0.324004	0.867165
DNA-directed RNA polymerase III subunit RPC6-like	12.2148	0.775646	1.15343	0.672467	0.501286	0.940886
DNA-directed RNA polymerase subunit beta-like	8.74039	-2.74913	1.91622	-1.43467	0.151382	0.760645
DNA-directed RNA polymerases I	45.1321	-0.410516	0.796469	-0.515421	0.606259	0.955452
DNA (cytosine-5)-methyltransferase PliMCI-like	49.9928	-0.906383	0.826107	-1.09717	0.272565	0.844083
DNA damage-regulated autophagy modulator protein 1-like	56.8108	0.699865	0.599	1.16839	0.24265	0.835673
DNA damage-regulated autophagy modulator protein 2-like	82.5532	-4.74472	1.36733	-3.47007	NA	NA
DNA double-strand break repair Rad50 ATPase-like	55.2484	0.603953	1.03155	0.58548	0.558225	0.9497
DNA excision repair protein ERCC-6-like	34.7942	1.88037	1.1109	1.69265	0.090523	0.675191
DNA excision repair protein ERCC-8-like	10.5175	1.21613	1.22598	0.991966	0.321214	0.86564
DNA ligase 1-like	212.194	0.471712	0.430075	1.09681	0.272723	0.844128
DNA ligase 4-like	111.389	0.194564	0.845203	0.230198	0.817938	0.978015
DNA mismatch repair protein Msh3-like	149.042	-0.837362	0.480793	-1.74163	0.081574	0.649277
DNA polymerase alpha catalytic subunit-like	122.994	0.414742	0.809554	0.51231	0.608434	0.955552
DNA polymerase beta-like	68.9272	-1.02853	0.725443	-1.41779	0.156252	0.764212
DNA polymerase epsilon catalytic subunit A-like	12.7589	-0.724357	1.59231	-0.454908	0.649175	0.960845
DNA polymerase eta-like	26.5744	-0.72745	0.944874	-0.769891	0.441365	0.921009
DNA polymerase zeta catalytic subunit-like	9.2907	-1.05682	1.45273	-0.727471	0.466937	0.932661
DNA repair protein RAD50.L-like	378.427	-0.155815	0.724673	-0.215014	0.829756	0.97862
DNA repair protein RAD51 homolog 1	60.5537	0.219896	0.531141	0.414007	0.678869	0.967998
DNA repair protein XRCC1-like	307.531	0.532639	0.695322	0.766031	0.443658	0.921009
DNA replication complex GINS protein PSF3-like	25.2055	-0.628396	0.628331	-1.0001	0.31726	0.863874
DNA replication licensing factor mcm2-like	16.1475	-0.577547	1.52231	-0.379389	0.704399	0.972931
DNA topoisomerase 2-alpha-like	11.1548	0.867551	0.830349	1.0448	0.296114	0.857574
DNA topoisomerase I	25.4641	0.18521	0.585868	0.316128	0.751905	0.973777
DNA translocase FtsK-like	53.4349	-0.556292	0.719498	-0.773167	0.439423	0.921009
dnaJ homolog subfamily A member 1-like	28.0502	-0.815289	0.814226	-1.00131	0.316679	0.863874
dnaJ homolog subfamily B member 11-like	16.6995	0.557746	0.968369	0.575965	0.564639	0.950473
dnaJ homolog subfamily B member 12-like	12.0563	0.844592	0.856645	0.98593	0.324168	0.867165
dnaJ homolog subfamily B member 6-like	16.2853	-1.07388	0.868752	-1.23612	0.216415	0.811623
dnaJ homolog subfamily C member 10-like	37.312	-1.21099	0.969829	-1.24866	0.211788	0.808516
dnaJ homolog subfamily C member 11-like	17.4401	-0.296341	1.00535	-0.294765	0.768173	0.973777
dnaJ homolog subfamily C member 16-like	493.782	0.378315	0.539776	0.700874	0.483382	0.932661
dnaJ homolog subfamily C member 21-like	8.35969	0.465725	0.887669	0.524661	0.599819	0.955452
dnaJ homolog subfamily C member 22-like	20.715	-1.19093	1.5673	-0.759858	0.447339	0.922744
dnaJ homolog subfamily C member 25 homolog	8.55339	4.95233	1.99606	2.48105	0.0130997	0.349013
dnaJ homolog subfamily C member 27-like	62.0164	0.182943	2.41157	0.0758604	0.93953	0.988073
dnaJ homolog subfamily C member 8-like	24.5605	-0.596872	0.829229	-0.719792	0.471653	0.932661
docking protein 4-like	23.0763	0.659575	1.01479	0.649964	0.515716	0.944601
dolichyl-diphosphooligosaccharide--protein glycosyltransferase subunit STT3A-like	7.81176	-1.35458	0.991687	-1.36593	0.171959	0.774232
double-stranded RNA-binding protein Staufen homolog	30.7068	-0.186278	0.822705	-0.226421	0.820874	0.978015
double-stranded RNA-specific adenosine deaminase-like	165.494	0.425466	0.784543	0.54231	0.587605	0.953247
double-stranded RNA-specific editase 1-like	8.00253	-0.0943434	0.997035	-0.094624	0.924614	0.986759
doublecortin domain-containing protein 1-like	154.972	-2.39836	0.832645	-2.88042	0.00397148	0.200527
doublesex- and mab-3-related transcription factor dmd-3-like	30.1862	-1.17419	0.96436	-1.21758	0.223382	0.817036
DPY30 domain-containing protein 1-like	18.5719	-0.0146694	0.742567	-0.019755	0.984239	0.995366
drebrin-like protein B	24.9472	0.357564	0.878635	0.406955	0.684041	0.967998
dual oxidase 2-like	29.1824	0.46856	0.80048	0.585348	0.558314	0.9497
dual oxidase maturation factor 1-like	8.26849	0.27171	1.04691	0.259536	0.795221	0.978015
dual serine/threonine and tyrosine protein kinase-like	81.642	0.0402079	0.421177	0.0954656	0.923945	0.986759
dual specificity mitogen-activated protein kinase kinase 4-like	9.00265	0.643253	1.72843	0.37216	0.709774	0.972931
dual specificity protein phosphatase 2-like	23.1677	1.355	0.886933	1.52773	0.126579	0.735147
dual specificity protein phosphatase 22-B-like	14.8057	1.52927	1.45882	1.0483	0.294502	0.856444
dual specificity protein phosphatase 23-like	18.6557	-0.968659	1.33152	-0.727482	0.466931	0.932661
dual specificity protein phosphatase 3-like	58.9752	-0.160776	0.532527	-0.301912	0.762719	0.973777
dual specificity protein phosphatase 7-like	17.5046	-0.166637	0.721734	-0.230884	0.817405	0.978015
dual specificity tyrosine-phosphorylation-regulated kinase 4-like	45.9151	0.399338	0.587424	0.679812	0.496623	0.937521
dynactin subunit 1-like	29.9179	-0.481227	0.7552	-0.637218	0.523983	0.946893
dynamin-1-like	4.67569	-3.15337	1.49185	-2.11373	0.0345381	NA
dynein assembly factor with WD repeat domains 1-like	10.1594	-5.56079	1.42968	-3.88954	0.000100433	0.0270164
dynein axonemal assembly factor 8-like	161.298	-1.18813	0.542835	-2.18874	0.0286155	0.499928
dynein axonemal heavy chain 1-like	6.12514	-1.17529	1.21614	-0.966405	0.333842	NA
dynein axonemal heavy chain 10-like	81.9611	-0.950356	0.836083	-1.13668	0.255673	0.839256
dynein axonemal heavy chain 2-like	30.2962	-2.00397	0.96611	-2.07427	0.0380544	0.551975
dynein axonemal heavy chain 3-like	11.8305	0.534842	1.27042	0.420995	0.673759	0.967998
dynein axonemal heavy chain 5-like	40.0075	-0.114504	0.611188	-0.187346	0.851389	0.978633
dynein axonemal heavy chain 6-like	13.5616	-0.329208	1.28178	-0.256836	0.797305	0.978015
dynein axonemal heavy chain 7-like	308.166	-0.984017	0.597747	-1.64621	0.0997208	0.694623
dynein axonemal intermediate chain 7-like	11.6912	0.485619	0.765733	0.634189	0.525957	0.946893
dynein axonemal light chain 1-like	6.69604	-0.482426	1.42341	-0.338923	0.734667	NA
dynein beta chain	12.866	-1.7616	0.842044	-2.09205	0.0364339	0.547795
dynein intermediate chain 3	16.2535	-0.529729	0.86564	-0.611951	0.54057	0.947585
dynein light chain Tctex-type 5-B-like	13.9953	-0.182137	0.811633	-0.224408	0.82244	0.978015
dynein light chain Tctex-type 5-like	15.258	-1.81953	1.34811	-1.34968	0.177117	0.775766
dynein regulatory complex protein 10-like	7.2053	2.04704	1.001	2.045	0.040855	0.555188
dynein regulatory complex protein 11-like	43.9474	0.0289173	0.514946	0.056156	0.955218	0.989203
dynein regulatory complex protein 9-like	4.49358	1.23949	1.65775	0.747693	0.454645	NA
dynein regulatory complex subunit 2-like	8.68969	-0.201601	0.909122	-0.221753	0.824506	0.978015
dynein regulatory complex subunit 4-like	30.0235	-0.601781	0.544593	-1.10501	0.269155	0.842653
dyslexia-associated protein KIAA0319-like protein	75.0121	-0.162664	0.938906	-0.173249	0.862456	0.978633
dystrobrevin beta-like	48.9038	-0.218647	0.814266	-0.268521	0.788298	0.978015
dystroglycan 1-like	5.22557	0.626803	1.2343	0.507819	0.61158	NA
dystrophin-like	38.7345	0.607137	0.827846	0.733394	0.463318	0.932635
E3 SUMO-protein ligase RanBP2-like	6.6348	1.7234	1.07488	1.60334	0.108859	NA
E3 SUMO-protein ligase ZBED1-like	114.603	-2.10896	0.938281	-2.24768	0.0245966	0.478844
E3 ubiquitin-protein ligase DCST1-like	11.2278	0.852213	1.12005	0.760871	0.446734	0.922461
E3 ubiquitin-protein ligase DTX4-like	131.797	0.128113	0.679139	0.188641	0.850374	0.978633
E3 ubiquitin-protein ligase E3D-like	24.6197	-1.30852	1.29503	-1.01041	0.312297	0.862198
E3 ubiquitin-protein ligase FANCL-like	11.5406	-0.0831593	1.40266	-0.0592867	0.952724	0.989203
E3 ubiquitin-protein ligase HACE1-like	47.6163	-0.342473	0.878898	-0.389662	0.696787	0.972064
E3 ubiquitin-protein ligase Hakai-like	88.8167	1.15384	0.628006	1.83731	0.0661642	0.625495
E3 ubiquitin-protein ligase HECTD1-like	5.67548	-0.568012	1.33777	-0.424596	0.671131	NA
E3 ubiquitin-protein ligase HECTD3-like	4.4349	-0.559687	1.69247	-0.330692	0.740877	NA
E3 ubiquitin-protein ligase HECW2-like	10.6441	-2.14139	0.978308	-2.18887	0.0286062	0.499928
E3 ubiquitin-protein ligase HERC2-like	8.35296	-0.435605	0.823271	-0.529114	0.596726	0.954697
E3 ubiquitin-protein ligase HUWE1-like	9.29755	0.875898	0.88772	0.986683	0.323798	0.867165
E3 ubiquitin-protein ligase MARCHF1-like	11.9506	0.0594481	0.940014	0.0632417	0.949574	0.989203
E3 ubiquitin-protein ligase MARCHF5-like	19.4626	0.0185983	0.93734	0.0198415	0.98417	0.995366
E3 ubiquitin-protein ligase Mdm2-like	228.001	-0.117428	0.908933	-0.129193	0.897205	0.98491
E3 ubiquitin-protein ligase MGRN1-like	11.2624	0.376039	1.11801	0.336346	0.73661	0.973777
E3 ubiquitin-protein ligase MIB2-like	197.158	0.802274	0.564237	1.42187	0.155063	0.763917
E3 ubiquitin-protein ligase Midline-1-like	50.027	-0.736214	0.981515	-0.75008	0.453207	0.926806
E3 ubiquitin-protein ligase MSL2-like	48.9167	-1.08438	1.08239	-1.00184	0.316423	0.863874
E3 ubiquitin-protein ligase MYCBP2-like	17.6398	0.378646	0.669169	0.565845	0.571499	0.951009
E3 ubiquitin-protein ligase MYLIP-like	30.4336	-1.00748	0.807042	-1.24837	0.211897	0.808516
E3 ubiquitin-protein ligase NEURL1B-like	7.56858	-6.68003	4.59681	-1.45319	0.146171	0.759388
E3 ubiquitin-protein ligase parkin-like	292.303	0.0437442	0.460462	0.0950006	0.924314	0.986759
E3 ubiquitin-protein ligase RBBP6-like	10.4004	0.736789	0.871828	0.845108	0.39805	0.9072
E3 ubiquitin-protein ligase rfwd3.S-like	45.0188	1.14287	1.13642	1.00568	0.314568	0.863874
E3 ubiquitin-protein ligase RING2-like	33.5286	-0.110811	0.646925	-0.171289	0.863996	0.9791
E3 ubiquitin-protein ligase RLIM-like	63.8805	-0.939155	0.853198	-1.10075	0.271007	0.842653
E3 ubiquitin-protein ligase RNF10-like	7.81769	1.10129	0.972612	1.1323	0.257508	0.839256
E3 ubiquitin-protein ligase RNF103-like	24.2541	-0.113027	0.900817	-0.125471	0.900151	0.98491
E3 ubiquitin-protein ligase RNF13-like	20.3692	1.11988	0.887333	1.26208	0.206921	0.804101
E3 ubiquitin-protein ligase RNF14-like	88.3641	-0.0243875	0.483876	-0.0504002	0.959803	0.990509
E3 ubiquitin-protein ligase RNF166-like	102.589	0.0506706	0.585413	0.0865553	0.931025	0.987268
E3 ubiquitin-protein ligase rnf168-like	21.3493	0.787845	1.01639	0.775136	0.438259	0.921009
E3 ubiquitin-protein ligase RNF185-like	10.6824	1.87298	1.13625	1.64839	0.0992735	0.694623
E3 ubiquitin-protein ligase rnf213-alpha-like	139.739	-0.268383	0.433683	-0.618846	0.536017	0.946893
E3 ubiquitin-protein ligase RNF213-like	23.6826	-0.143599	1.27641	-0.112503	0.910425	0.98491
E3 ubiquitin-protein ligase RNF34-like	58.4526	-0.620198	0.840792	-0.737636	0.460736	0.931266
E3 ubiquitin-protein ligase RNF4-like	83.6198	-1.31935	0.730593	-1.80587	0.0709394	0.634403
E3 ubiquitin-protein ligase RNF8-like	79.6316	-0.397796	0.47271	-0.841521	0.400056	0.9072
E3 ubiquitin-protein ligase SH3RF3-like	18.6055	0.652518	0.822135	0.793688	0.427377	0.914916
E3 ubiquitin-protein ligase SHPRH-like	27.8627	-1.23194	0.783613	-1.57213	0.11592	0.716092
E3 ubiquitin-protein ligase synoviolin B-like	47.0445	0.248256	0.893661	0.277797	0.781168	0.976782
E3 ubiquitin-protein ligase TRAF7-like	44.3671	-0.108026	0.76825	-0.140613	0.888176	0.983773
E3 ubiquitin-protein ligase TRIM23-like	27.5153	-6.69811	4.51936	-1.48209	0.138316	0.751655
E3 ubiquitin-protein ligase TRIM33-like	32.9831	-0.330659	1.08487	-0.304791	0.760525	0.973777
E3 ubiquitin-protein ligase TRIM36-like	13.4837	0.895596	1.39633	0.64139	0.521269	0.946893
E3 ubiquitin-protein ligase TRIM37-like	36.8864	0.00166742	0.943231	0.00176778	0.99859	1
E3 ubiquitin-protein ligase TRIM45-like	72.6287	0.0488382	0.399252	0.122324	0.902642	0.98491
E3 ubiquitin-protein ligase TRIM56-like	79.7293	0.025323	0.754679	0.0335546	0.973232	0.99403
E3 ubiquitin-protein ligase TRIM71-like	1173.09	-0.286333	0.338727	-0.84532	0.397932	0.9072
E3 ubiquitin-protein ligase TRIP12-like	34.6045	-0.189521	0.529756	-0.357751	0.720529	0.973777
E3 ubiquitin-protein ligase TTC3-like	7.14303	-0.137088	0.852932	-0.160725	0.87231	0.980553
E3 ubiquitin-protein ligase UBR4-like	7.41686	0.758433	1.03361	0.733772	0.463087	0.932635
E3 ubiquitin-protein ligase UBR5-like	12.6817	-0.163162	2.07027	-0.0788121	0.937182	0.988073
E3 ubiquitin-protein ligase XIAP-like	30.3867	0.0538557	0.787307	0.068405	0.945463	0.989203
E3 ubiquitin-protein ligase ZSWIM2-like	32.912	2.13335	1.22709	1.73854	NA	NA
E3 ubiquitin-protein transferase MAEA-like	126.611	0.133452	0.607455	0.21969	0.826113	0.978092
E3 ubiquitin/ISG15 ligase TRIM25-like	43.4218	-0.160194	0.626646	-0.255637	0.798231	0.978015
early endosome antigen 1-like	739.724	-0.392778	0.973599	-0.403429	0.686633	0.967998
ecdysone-induced protein 78C-like	23.3218	0.00662734	0.731611	0.00905856	0.992772	0.997661
ecdysone-inducible protein E75-like	124.914	0.461407	0.581194	0.793895	0.427256	0.914916
echinoderm microtubule-associated protein-like 2	36.4275	-0.843777	0.852662	-0.98958	0.32238	0.866188
ecotropic viral integration site 5 ortholog-like	54.8128	-0.270196	1.0102	-0.267467	0.78911	0.978015
ecto-NOX disulfide-thiol exchanger 2-like	7.78435	-1.03813	0.982916	-1.05618	0.290888	0.856444
ectonucleoside triphosphate diphosphohydrolase 1-like	9.1732	1.87467	1.08709	1.72448	0.0846207	0.654622
ectonucleoside triphosphate diphosphohydrolase 5-like	6.56714	-0.294564	1.00538	-0.292987	0.769532	NA
ectonucleoside triphosphate diphosphohydrolase 8-like	40.8164	-0.316064	0.821529	-0.384726	0.70044	0.972931
ectonucleotide pyrophosphatase/phosphodiesterase family member 5-like	89.0149	0.419765	0.602009	0.697273	0.485632	0.932661
EF-hand calcium-binding domain-containing protein 1-like	87.6295	-0.174727	1.1831	-0.147686	0.882591	0.982524
EF-hand calcium-binding domain-containing protein 6-like	28.593	-0.776359	0.921873	-0.842155	0.399701	0.9072
EF-hand domain-containing protein D2-like	5.61765	0.253558	1.08487	0.233722	0.815201	NA
EGF-like domain-containing protein 2	26.6042	0.532199	1.18172	0.45036	0.652451	0.961702
EGF domain-specific O-linked N-acetylglucosamine transferase-like	29.5063	-1.70019	0.882659	-1.92621	0.0540776	0.595879
egg peptide speract receptor-like	38.2931	0.0299541	1.13773	0.026328	0.978996	0.994899
egl nine homolog 1-like	8.62094	0.208891	1.28001	0.163195	0.870365	0.980101
eIF-2-alpha kinase GCN2-like	119.187	-0.365616	0.603172	-0.606155	0.544412	0.9497
eIF5-mimic protein 2-like	5.61876	0.560435	1.14268	0.490456	0.623811	NA
EKC/KEOPS complex subunit LAGE3-like	32.1202	0.53996	0.677693	0.796762	0.425589	0.91487
elastase-1-like	9.18627	-3.41411	2.28919	-1.4914	0.135855	0.748596
ELAV-like protein 1	6.77283	2.85144	1.90763	1.49476	0.134977	0.747287
electron transfer flavoprotein beta subunit lysine methyltransferase-like	61.7986	0.0612417	0.639978	0.0956935	0.923764	0.986759
electroneutral sodium bicarbonate exchanger 1-like	132.828	-0.301622	0.770716	-0.391353	0.695536	0.97164
ELKS/Rab6-interacting/CAST family member 1-like	8.61611	-2.98068	1.83556	-1.62386	0.104406	0.698451
ELMO domain-containing protein 2-like	13.7015	0.268713	1.21026	0.22203	0.824291	0.978015
elongation factor 1-alpha	912.595	0.0629574	0.379791	0.165769	0.868339	0.980101
elongation factor 1-beta-like	29.8699	0.220873	0.537982	0.410559	0.681396	0.967998
elongation factor 1-delta-like	224.708	0.0660897	0.575434	0.114852	0.908562	0.98491
elongation factor 1-gamma-like	118.299	-0.0254436	0.521473	-0.0487917	0.961085	0.990509
elongation factor 2-like	228.083	0.167767	0.45365	0.369816	0.71152	0.972931
embryonic polarity protein dorsal-like	184.956	0.444426	0.586994	0.757122	0.448977	0.92468
emopamil-binding protein-like	1013.38	0.154904	0.38255	0.404925	0.685532	0.967998
endonuclease G	6.45845	0.835629	1.36773	0.610962	0.541224	NA
endonuclease V-like	21.876	-0.402893	0.659908	-0.610529	0.541512	0.948044
endoplasmic reticulum chaperone BiP-like	21.6189	0.248172	0.847643	0.292779	0.769691	0.973777
endoplasmic reticulum junction formation protein lunapark-B-like	134.105	-0.315089	0.695337	-0.453146	0.650444	0.960911
endoplasmic reticulum lectin 1-like	11.0258	3.23184	1.63659	1.97474	0.0482974	0.580292
endoplasmic reticulum membrane-associated RNA degradation protein-like	9.70748	-0.635575	0.870837	-0.729844	0.465486	0.932661
endoplasmic reticulum membrane adapter protein XK-like	15.7975	0.307858	1.10768	0.27793	0.781066	0.976782
endoplasmic reticulum metallopeptidase 1-like	223.061	0.0427343	0.764761	0.0558793	0.955438	0.989203
endoplasmic reticulum transmembrane helix translocase-like	9.73979	1.22951	0.924038	1.33059	0.183325	0.777518
endoribonuclease Dicer-like	5.65518	-0.748211	2.4638	-0.303682	0.76137	NA
endosome/lysosome-associated apoptosis and autophagy regulator family member 2-like	46.1348	-1.34052	0.726507	-1.84516	0.065014	0.624348
endothelin-converting enzyme homolog	22.0947	-1.17629	0.832812	-1.41243	0.157823	0.765152
engulfment and cell motility protein 1-like	11.464	-1.43653	1.06678	-1.34661	0.178106	0.775766
enhancer of mRNA-decapping protein 3-like	9.69463	0.836882	0.947287	0.883451	0.376993	0.89672
enhancer of rudimentary homolog	5.0437	-0.659174	1.13761	-0.579439	0.562293	NA
enolase-like	29.7695	0.678708	0.614517	1.10446	0.269395	0.842653
enolase-phosphatase E1-like	42.8158	-0.515044	0.529708	-0.972317	0.330893	0.872649
enoyl-CoA delta isomerase 1	35.5602	-0.817685	1.14091	-0.716695	0.473562	0.932661
ensconsin-like	32.4551	0.299074	0.653382	0.457731	0.647145	0.960845
enteropeptidase-like	13.2724	-1.28654	1.09761	-1.17213	0.241147	0.834687
ependymin-related protein 1-like	47.8693	1.48492	0.703861	2.10968	0.0348856	0.539053
ependymin-related protein 2-like	2.85992	1.66354	2.81203	0.59158	0.554132	NA
ephrin-B2-like	10.2609	-0.29133	1.3281	-0.219358	0.826371	0.978092
epidermal differentiation-specific protein-like	2.81734	-1.22022	2.01293	-0.606189	0.544389	NA
epidermal growth factor receptor-like	44.7218	-0.0704147	0.612795	-0.114907	0.908519	0.98491
epidermal growth factor receptor kinase substrate 8-like	34.2505	2.82127	1.24136	2.27272	0.023043	0.462266
epoxide hydrolase 4-like	346.058	-0.749035	0.470021	-1.59362	0.111021	0.713973
epsin-2-like	19.7865	2.47986	1.42137	1.74469	0.081038	0.649277
equistatin-like	9.93194	0.710483	1.30739	0.543435	0.58683	0.952773
ER degradation-enhancing alpha-mannosidase-like protein 1	8.45345	-2.47171	1.42741	-1.73161	0.0833439	0.650217
ER degradation-enhancing alpha-mannosidase-like protein 3	128.796	-0.251338	0.554388	-0.453361	0.650289	0.960911
ER membrane protein complex subunit 1-like	10.6832	0.0464838	1.8919	0.0245699	0.980398	0.995366
ER membrane protein complex subunit 4-like	28.0754	-0.901494	0.815712	-1.10516	0.26909	0.842653
ER membrane protein complex subunit 6-like	7.17603	0.638801	1.15289	0.554087	0.57952	0.951465
ER membrane protein complex subunit 8-like	16.9782	-0.500237	0.914084	-0.547255	0.584204	0.952773
ERC protein 2-like	6.744	2.27643	1.60247	1.42058	0.15544	0.763917
ERI1 exoribonuclease 2-like	7.78497	-1.87221	2.41047	-0.776702	0.437334	0.921009
ESF1 homolog	4.98583	0.155969	0.960529	0.162378	0.871008	NA
espin-like	13.7503	-0.720465	0.85671	-0.840967	0.400367	0.9072
ester hydrolase C11orf54 homolog	44.4253	0.0919868	0.62607	0.146927	0.883189	0.982524
estradiol 17-beta-dehydrogenase 2-like	13.525	-0.0723247	0.93416	-0.0774222	0.938288	0.988073
ethyl acetate hydrolase-like	35.185	0.565735	0.635999	0.889522	0.373722	0.895059
ETS-related transcription factor Elf-2-like	19.7628	-0.0496132	0.717994	-0.0690997	0.94491	0.989203
ETS-related transcription factor Elf-3-like	22.6984	-0.590467	0.687937	-0.858315	0.390718	0.904813
ETS-related transcription factor Elf-5-like	13.3422	-0.306711	1.05871	-0.289701	0.772045	0.973777
ETS homologous factor-like	74.8043	-0.189182	0.425881	-0.444214	0.656888	0.962243
ETS translocation variant 1-like	221.483	-0.112404	0.419719	-0.267807	0.788848	0.978015
eukaryotic initiation factor 4A-I-like	36.5804	-0.0356037	0.634355	-0.0561258	0.955242	0.989203
eukaryotic peptide chain release factor GTP-binding subunit ERF3A-like	10.4998	-0.130411	0.837004	-0.155807	0.876185	0.980553
eukaryotic translation initiation factor 1A	8.28773	-1.52525	1.00824	-1.51278	0.130336	0.742837
eukaryotic translation initiation factor 2 subunit 2-like	16.7722	0.583305	0.724946	0.804618	0.42104	0.912851
eukaryotic translation initiation factor 2 subunit 3-like	5.87859	0.291893	0.914638	0.319135	0.749624	NA
eukaryotic translation initiation factor 2A-like	9.61104	0.698109	1.14414	0.610162	0.541754	0.948044
eukaryotic translation initiation factor 3 subunit A-like	78.1485	-0.0959422	0.527698	-0.181813	0.85573	0.978633
eukaryotic translation initiation factor 3 subunit B-like	7.49349	0.977338	1.03639	0.943021	0.34567	0.884101
eukaryotic translation initiation factor 3 subunit C-like	16.3373	0.46086	0.673438	0.68434	0.493761	0.937464
eukaryotic translation initiation factor 3 subunit D-like	8.18271	-0.524103	0.956702	-0.547822	0.583814	0.952773
eukaryotic translation initiation factor 3 subunit E-A-like	20.6522	-0.694114	0.938901	-0.739284	0.459735	0.931266
eukaryotic translation initiation factor 3 subunit I-like	16.0564	0.302799	0.768287	0.394122	0.693491	0.970696
eukaryotic translation initiation factor 4 gamma 1-like	148.544	0.503662	0.771593	0.652756	0.513914	0.944539
eukaryotic translation initiation factor 4E-like	25.9052	-1.45393	1.42615	-1.01948	0.307976	0.85845
eukaryotic translation initiation factor 4E type 3-like	7.63753	-0.452516	0.954685	-0.473995	0.635504	0.960845
eukaryotic translation initiation factor 4H-like	6.90274	0.154629	0.832045	0.185841	0.852569	0.978633
eukaryotic translation initiation factor 5-like	36.085	-1.3577	1.39206	-0.975318	0.329403	0.871571
eukaryotic translation initiation factor 5A-1-like	83.9706	0.0491443	0.490713	0.100149	0.920226	0.986759
eukaryotic translation initiation factor 5B-like	114.863	-0.0562902	0.760963	-0.0739723	0.941032	0.988073
eukaryotic translation initiation factor 6	32.2246	-0.793774	1.83684	-0.432142	0.665638	0.966328
excitatory amino acid transporter-like	26.2248	1.2367	0.594089	2.08168	0.0373719	0.547795
excitatory amino acid transporter 1-like	420.298	0.0826475	0.44857	0.184246	0.85382	0.978633
exocyst complex component 8-like	20.6358	0.834435	1.1481	0.726797	0.46735	0.932661
exodeoxyribonuclease-like	38.0307	-0.0251397	0.584288	-0.0430263	0.965681	0.991825
exosome complex component MTR3-like	8.57816	0.245794	1.80252	0.136361	0.891536	0.98491
exosome complex component RRP40-like	41.503	0.790665	0.97569	0.810365	0.41773	0.910209
exostosin-1b-like	34.4034	-0.210831	1.19283	-0.176748	0.859706	0.978633
exportin-5-like	10.8888	0.262375	1.37623	0.190647	0.848802	0.978633
exportin-7-like	32.948	1.53819	0.830091	1.85304	0.0638763	0.621467
exportin-T-like	21.4597	1.14062	0.774078	1.47352	0.14061	0.759073
extracellular matrix-binding protein ebh-like	21.6404	0.0221876	0.712296	0.0311495	0.97515	0.99403
extracellular matrix organizing protein FRAS1-like	9.82382	1.89772	1.05284	1.80248	0.0714699	0.634403
extracellular matrix protein 3-like	9.12212	2.2449	1.05335	2.1312	0.0330723	0.530887
extracellular signal-regulated kinase 2-like	39.5702	-0.172385	0.914863	-0.188427	0.850542	0.978633
extracellular tyrosine-protein kinase PKDCC-like	27.3391	0.687856	0.868568	0.791942	0.428394	0.914916
F-actin-capping protein subunit alpha-like	16.8998	-0.370459	1.10538	-0.335142	0.737518	0.973777
F-actin-monooxygenase mical1-like	28.1055	-0.741174	1.62846	-0.455138	0.64901	0.960845
F-actin-monooxygenase MICAL3-like	63.3517	-0.881457	0.522522	-1.68693	0.0916174	0.676894
F-actin-uncapping protein LRRC16A-like	42.0517	-0.230876	0.570708	-0.404543	0.685813	0.967998
F-BAR and double SH3 domains protein 2-like	5.16867	0.00945018	1.4162	0.00667291	0.994676	NA
F-box-like/WD repeat-containing protein TBL1XR1	15.679	-1.08892	1.19823	-0.908777	0.363468	0.889962
F-box DNA helicase 1-like	41.8121	-0.0109254	0.749925	-0.0145686	0.988376	0.996119
F-box only protein 16-like	181.4	-0.292389	0.776495	-0.376549	NA	NA
F-box only protein 25-like	11.9832	2.85827	0.942794	3.0317	0.00243182	0.153296
F-box only protein 32-like	410.037	0.128092	0.557255	0.229862	0.818199	0.978015
F-box only protein 44-like	17.8317	0.309762	1.02832	0.301232	0.763238	0.973777
F-box only protein 5-like	32.0938	-0.351657	1.11794	-0.314558	0.753097	0.973777
F-box only protein 8-like	25.0232	-1.28742	0.795823	-1.61772	0.105723	0.698451
F-box only protein 9-like	64.2203	-1.42057	0.750529	-1.89275	0.0583906	0.60613
F-box/LRR-repeat protein 12-like	36.0609	-0.361647	0.660274	-0.547722	0.583883	0.952773
F-box/LRR-repeat protein 14-like	116.753	0.678464	0.574851	1.18024	0.237903	0.832591
F-box/LRR-repeat protein 15-like	49.7996	0.246705	0.762196	0.323676	0.746183	0.973777
F-box/LRR-repeat protein 17-like	118.113	0.000863651	0.688422	0.00125454	0.998999	1
F-box/LRR-repeat protein 2-like	53.7494	-0.0497951	0.81189	-0.0613323	0.951095	0.989203
F-box/LRR-repeat protein 20-like	84.9576	-0.139689	0.463321	-0.301495	0.763037	0.973777
F-box/LRR-repeat protein 4-like	9.09457	1.17985	1.40259	0.841193	0.40024	0.9072
F-box/LRR-repeat protein 5-like	8.06619	-0.426765	0.968107	-0.440824	0.659341	0.964165
F-box/LRR-repeat protein 7-like	132.548	0.358073	0.577921	0.619588	0.535529	0.946893
F-box/LRR-repeat protein 8-like	67.7397	-0.777002	0.702851	-1.1055	0.268943	0.842653
F-box/WD repeat-containing protein 4-like	17.6615	-0.49049	0.862703	-0.56855	0.569661	0.950473
F-box/WD repeat-containing protein 5-like	29.2035	-1.30373	1.03995	-1.25365	0.20997	0.805317
FACT complex subunit SSRP1-like	31.0881	0.0648195	0.544101	0.119131	0.905171	0.98491
FAD-dependent oxidoreductase domain-containing protein 1-like	2463.03	-0.457535	0.568712	-0.80451	0.421102	0.912851
FAD-dependent oxidoreductase domain-containing protein 2-like	9.96672	1.65508	1.24291	1.33163	0.182983	0.777518
failed axon connections homolog	34.9272	-2.56099	1.05515	-2.42714	0.0152182	0.366967
Fanconi anemia group D2 protein-like	56.9516	0.649624	0.990479	0.655869	0.511909	0.944539
Fanconi anemia group E protein-like	279.17	0.181474	0.53417	0.33973	0.73406	0.973777
Fanconi anemia group I protein-like	10.4747	-0.819835	1.84484	-0.444394	0.656757	0.962243
fap1 adhesin-like	21.3311	-0.0396221	0.706419	-0.0560887	0.955271	0.989203
far upstream element-binding protein 1-like	11.5684	-0.282864	0.847443	-0.333785	0.738541	0.973777
FAS-associated factor 2-like	26.7873	-1.06113	1.28027	-0.828831	0.4072	0.90765
fas-binding factor 1 homolog	125.959	-0.769382	0.561979	-1.36906	0.170981	0.774232
fas apoptotic inhibitory molecule 1-like	30.0694	0.611494	0.826155	0.740168	0.459198	0.931266
fasciclin-1-like	141.76	-0.216786	0.721123	-0.300622	0.763702	0.973777
fatty-acid amide hydrolase 2-like	29.0053	-0.550754	0.919084	-0.599243	0.549011	0.9497
fatty acid-binding protein	422.184	-0.037886	0.440401	-0.0860261	0.931446	0.987268
fatty acid-binding protein-like	12.635	0.994544	1.04042	0.955909	0.339118	0.879114
fatty acid-binding protein 1-like	7.88113	1.38023	1.35379	1.01953	0.307951	0.85845
fatty acid 2-hydroxylase-like	67.1451	0.994607	0.885818	1.12281	0.261518	0.841026
fatty acid hydroxylase domain-containing protein 2-like	15.7659	1.3583	0.761464	1.7838	0.0744559	0.635829
fatty acyl-CoA hydrolase precursor	113.586	0.353005	0.427445	0.825848	0.40889	0.908428
fatty acyl-CoA reductase 1-like	26.2871	-0.789095	0.751964	-1.04938	0.294003	0.856444
FERM and PDZ domain-containing protein 4-like	14.0009	-1.03291	1.4114	-0.731836	0.464269	0.932635
FERM domain-containing protein 8-like	9.63871	1.38524	1.19809	1.15621	0.247596	0.839256
fermitin family homolog 2-like	4.62126	-0.155437	1.21375	-0.128063	0.898099	NA
ferric-chelate reductase 1-like	7.66563	-1.35331	1.40704	-0.961809	0.336146	0.878282
ferroportin-like	29.2188	0.690967	0.939416	0.735528	0.462018	0.932227
FH1/FH2 domain-containing protein 3-like	8.14959	0.731895	1.03641	0.70618	0.480076	0.932661
FHF complex subunit HOOK interacting protein 2A-like	21.7365	0.0814153	1.09098	0.0746257	0.940512	0.988073
fibril-forming collagen alpha chain-like	47.0165	0.330154	0.606328	0.544514	0.586088	0.952773
fibrillin-2-like	7.3634	-0.817664	1.53741	-0.531845	0.594833	0.954318
fibrinogen-like protein 1	2000.29	-0.889967	1.46435	-0.607758	0.543348	0.949376
fibrinogen-like protein A	337.154	0.576591	0.622081	0.926874	0.353992	0.888056
fibrinogen C domain-containing protein 1-B-like	18.4595	1.08704	0.78693	1.38137	0.167166	0.773784
fibrinogen C domain-containing protein 1-like	199.271	-0.200605	0.583887	-0.343568	0.731171	0.973777
fibroblast growth factor receptor-like	120.886	0.674561	0.424376	1.58954	0.11194	0.713973
fibroblast growth factor receptor 2-like	2650.23	-0.308392	0.452932	-0.68088	0.495947	0.937521
fibroblast growth factor receptor 3-like	16.7943	1.28794	1.24612	1.03356	0.301342	0.858205
fibroblast growth factor receptor 4-like	73.649	-1.37826	0.618012	-2.23014	0.0257378	0.491524
fibroblast growth factor receptor substrate 2-like	307.845	-0.0722764	0.498972	-0.144851	0.884829	0.982556
fibrocystin-L-like	25.7515	0.67984	0.826085	0.822966	0.410527	0.908551
fibronectin type 3 and ankyrin repeat domains 1 protein-like	7.29851	2.45111	1.68699	1.45295	0.146238	0.759388
fibronectin type 3 and ankyrin repeat domains protein 1-like	129.687	0.428766	0.632368	0.678033	0.497751	0.937997
fibropellin-1-like	523.796	0.332451	0.469712	0.707775	0.479085	0.932661
fibropellin-3-like	8.21218	-2.15641	1.12072	-1.92412	0.0543391	0.595879
ficolin-1-like	10.1933	-0.696967	0.935632	-0.744916	0.456322	0.92905
ficolin-2-like	45.8731	-1.15388	0.839371	-1.3747	0.169225	0.773784
filamin-B-like	17.0723	0.169723	0.913504	0.185793	0.852607	0.978633
filamin-C-like	5.69929	-0.0812128	0.988422	-0.082164	0.934516	NA
FK506-binding protein 15-like	25.9613	0.555127	0.710247	0.781596	0.434452	0.920876
FK506-binding protein 5-like	33.0325	0.475597	0.473654	1.0041	0.31533	0.863874
flagellum-associated coiled-coil domain-containing protein 1-like	21.4932	0.218591	0.779652	0.28037	0.779193	0.976425
flavin-containing monooxygenase 5-like	57.5306	0.484243	0.565405	0.856454	0.391747	0.904813
flotillin-1-like	6.61274	-0.997726	1.07946	-0.924284	0.355338	NA
flotillin-2-like	160.478	0.107557	0.494811	0.21737	0.82792	0.978109
FMN-dependent NADPH-azoreductase-like	19.0596	-0.850428	0.808926	-1.0513	0.293119	0.856444
FMRFamide-activated amiloride-sensitive sodium channel-like	33.3543	-1.4909	0.815198	-1.82889	0.0674165	0.631662
FMRFamide receptor-like	14.0094	0.836239	0.715919	1.16806	0.242781	0.835673
focadhesin-like	4.18032	5.32376	2.10273	2.53183	0.0113469	NA
folliculin-interacting protein 1-like	4.22401	0.464381	1.28843	0.360425	0.718529	NA
follistatin-like	16.6102	1.77143	1.53631	1.15305	0.248892	0.839256
folylpolyglutamate synthase	7.1131	0.0802236	1.01908	0.0787212	0.937254	0.988073
forkhead box protein N3-like	5.23568	2.30089	1.38298	1.66372	0.0961685	NA
formin-binding protein 1 homolog	31.7452	-0.454285	0.867475	-0.523686	0.600497	0.955452
formin-J-like	12.5468	0.359588	1.12099	0.320778	0.748379	0.973777
formylglycine-generating enzyme-like	172.352	-0.380303	0.475291	-0.800148	0.423625	0.913794
four-jointed box protein 1-like	6.59044	3.32605	1.16704	2.84999	0.00437212	NA
four and a half LIM domains protein 2-like	30.0366	-0.253791	0.958277	-0.264841	0.791132	0.978015
FRAS1-related extracellular matrix protein 1-like	12.0258	-0.789711	0.857515	-0.92093	0.357087	0.889962
fringe glycosyltransferase-like	79.5219	1.35064	0.686567	1.96724	0.0491552	0.580292
fructose-bisphosphate aldolase-like	5.70925	-1.17478	1.35397	-0.867656	0.385583	NA
fucolectin-1-like	58.173	-0.212228	0.570869	-0.371763	0.710069	0.972931
fucolectin-6-like	7.20011	-2.63789	1.20005	-2.19815	0.0279386	0.499928
fucolectin-like	62.572	1.29747	0.651851	1.99044	0.0465426	0.580292
fumarylacetoacetase-like	18.1759	-1.41958	1.54826	-0.916888	0.359201	0.889962
furin-like protease kpc-1	94.4317	-0.0184675	0.484798	-0.0380931	0.969613	0.993644
FYN-binding protein 1-like	84.0646	0.0246958	0.361958	0.0682284	0.945604	0.989203
FYVE	35.7915	-1.21275	0.819118	-1.48056	0.138724	0.751994
FYVE and coiled-coil domain-containing protein 1-like	64.9162	0.850068	0.753026	1.12887	0.258953	0.839256
G-protein coupled receptor 143-like	24.9458	-0.961673	0.847595	-1.13459	0.256547	0.839256
G-protein coupled receptor 157-like	688.45	0.223085	0.475962	0.468703	0.639282	0.960845
G-protein coupled receptor 35-like	16.8437	-0.550769	0.864623	-0.637005	0.524122	0.946893
G-protein coupled receptor 52-like	31.6908	0.316398	1.67529	0.188862	0.850201	0.978633
G-protein coupled receptor dmsr-1-like	31.437	-0.578483	0.596223	-0.970247	0.331923	0.874046
G-protein coupled receptor GRL101-like	13.7136	-2.26532	1.24401	-1.82097	0.0686111	0.634403
G patch domain-containing protein 2-like	43.6877	-0.173772	0.992372	-0.175108	0.860995	0.978633
G protein-coupled receptor kinase 5-like	12.2842	0.30557	0.860043	0.355296	0.722368	0.973777
G2 and S phase-expressed protein 1-like	109.485	-0.307358	0.374905	-0.819831	0.412313	0.908551
G2/M phase-specific E3 ubiquitin-protein ligase-like	104.747	-0.119405	0.524105	-0.227826	0.819781	0.978015
GA-binding protein alpha chain-like	17.6766	-1.29458	0.889301	-1.45573	0.145467	0.759388
galactocerebrosidase-like	142.933	0.202947	0.438609	0.462705	0.643576	0.960845
galactokinase-like	43.2721	-0.654797	0.650231	-1.00702	0.313924	0.863299
galactose-3-O-sulfotransferase 2-like	809.604	-0.0650147	0.528702	-0.12297	0.902131	0.98491
galactose-binding lectin-like	12.8072	0.710935	1.08463	0.655461	0.512171	0.944539
galactose-specific lectin nattectin-like	13.2579	1.31299	0.95409	1.37617	0.16877	0.773784
galactose mutarotase-like	10.5871	1.02409	0.926094	1.10582	0.268804	0.842653
galactoside 2-alpha-L-fucosyltransferase Sec1-like	9.31387	-0.806967	1.19754	-0.673853	0.500405	0.940126
galactoside 2-alpha-L-fucosyltransferase SEC1-like	7.66592	-0.536437	0.906484	-0.591778	0.553999	0.9497
galactoside alpha-(1	175.761	-0.108681	0.454276	-0.23924	0.810919	0.978015
galactosylceramide sulfotransferase-like	31.1256	-1.60241	0.726734	-2.20495	0.0274574	0.499208
galactosylgalactosylxylosylprotein 3-beta-glucuronosyltransferase 2-like	25.6867	-1.27549	0.950268	-1.34224	0.179519	0.775766
galanin receptor type 1-like	34.349	0.583645	0.764894	0.76304	0.44544	0.92204
galaxin-like	18.7363	0.922728	0.968331	0.952906	0.340638	0.880303
galectin-4-like	16.0802	-0.942996	0.736683	-1.28006	0.200525	0.800903
gamma-1-syntrophin-like	21.8983	1.92549	0.971453	1.98208	0.0474706	0.580292
gamma-adducin-like	18.1403	-0.346224	0.711717	-0.486463	0.626639	0.960845
gamma-aminobutyric acid receptor-associated protein	21.3775	0.637562	0.625929	1.01859	0.3084	0.85845
gamma-aminobutyric acid receptor alpha-like	21.1555	-0.709161	0.725305	-0.977741	0.328203	0.871571
gamma-aminobutyric acid type B receptor subunit 2-like	19.7861	-1.20178	3.07478	-0.390851	0.695907	0.971774
gamma-secretase subunit PEN-2-like	12.0472	0.21028	1.69866	0.123792	0.90148	0.98491
gamma-soluble NSF attachment protein-like	5.65261	1.20838	1.02268	1.18158	0.237372	NA
ganglioside-induced differentiation-associated protein 1-like	4.63232	1.03067	1.59809	0.64494	0.518966	NA
ganglioside GM2 activator-like	43.4611	1.17975	1.10858	1.0642	0.287239	0.853334
gastrotropin-like	224.44	0.87935	0.550408	1.59763	0.110124	0.71275
gastrula zinc finger protein XlCGF57.1-like	6.67234	-1.05596	1.1217	-0.941391	0.346505	NA
GATA zinc finger domain-containing protein 8-like	8.03519	0.00855158	1.4677	0.00582651	0.995351	0.999065
GATOR1 complex protein NPRL2-like	66.3127	1.33232	1.13383	1.17505	0.239973	0.834687
GDNF-inducible zinc finger protein 1-like	12.8124	2.44349	1.12912	2.16406	0.0304595	0.514896
GDP-D-glycero-alpha-D-manno-heptose dehydrogenase-like	26.5952	0.811943	0.963704	0.842523	0.399495	0.9072
GDP-fucose protein O-fucosyltransferase 1-like	69.9868	-0.747631	0.653774	-1.14356	0.252806	0.839256
GDP-fucose transporter 1-like	124.607	-0.630369	0.719084	-0.876627	0.380689	0.897578
GDP-L-fucose synthase-like	4.93333	0.692084	1.29735	0.533458	0.593717	NA
GDP-mannose 4	11.6914	-0.705267	0.849217	-0.830491	0.406261	0.90765
gelsolin-like protein 2	129.666	0.085337	0.49445	0.17259	0.862974	0.978672
gelsolin-related protein of 125 kDa-like	5.59436	0.0140943	1.25896	0.0111952	0.991068	NA
general transcription factor 3C polypeptide 3-like	45.0154	-1.33994	1.09173	-1.22736	0.219689	0.814405
general transcription factor II-I repeat domain-containing protein 1-like	210.544	0.218709	1.07065	0.204277	0.838137	0.978633
general transcription factor IIE subunit 1-like	5.99961	0.433619	1.06479	0.407235	0.683835	NA
general vesicular transport factor p115-like	6.54604	-0.225019	1.52628	-0.14743	0.882793	NA
geranylgeranyl transferase type-1 subunit beta-like	19.2982	1.21592	0.7102	1.71207	0.086883	0.661742
germinal-center associated nuclear protein-like	9.64149	-1.00873	0.734169	-1.37397	0.169451	0.773784
gigasin-2-like	14.9058	1.31633	1.80708	0.728431	0.46635	0.932661
gigaxonin-like	117.246	-0.150419	0.531041	-0.283254	0.776982	0.975288
girdin-like	18.1574	0.0716245	0.954582	0.0750323	0.940189	0.988073
globin-like	3.98039	-0.274545	2.1639	-0.126875	0.899039	NA
glucocorticoid modulatory element-binding protein 1-like	11.9897	-3.98635	1.31339	-3.03516	0.00240412	0.153296
glucokinase regulatory protein-like	167.827	0.101858	0.472663	0.215499	0.829378	0.97862
glucosamine-6-phosphate deaminase 2-like	13.8487	0.318381	1.29912	0.245074	0.806399	0.978015
glucosamine 6-phosphate N-acetyltransferase-like	28.7494	1.08458	0.755425	1.43572	0.151081	0.760645
glucose-6-phosphate isomerase-like	6.13832	-2.59751	1.61806	-1.60532	0.108422	NA
glucose-fructose oxidoreductase domain-containing protein 1-like	95.9701	1.16656	0.705549	1.6534	0.0982493	0.693842
glucose-induced degradation protein 4 homolog	63.0283	-0.643017	0.938213	-0.685363	0.493115	0.936747
glucose dehydrogenase [FAD	47.889	0.936768	0.932029	1.00509	0.314856	0.863874
glucosidase 2 subunit beta-like	9.67689	-2.12312	0.963706	-2.20308	0.0275892	0.499208
glutamate--cysteine ligase catalytic subunit-like	4.53222	3.38955	1.79706	1.88616	0.0592728	NA
glutamate--cysteine ligase regulatory subunit-like	11.9289	-0.134755	1.13887	-0.118324	0.905811	0.98491
glutamate [NMDA] receptor subunit 1-like	76.1251	0.864263	0.868963	0.994592	0.319935	0.86564
glutamate decarboxylase 1-like	35.8455	0.27652	0.879632	0.314359	0.753249	0.973777
glutamate receptor 4-like	11.6857	2.9922	1.31985	2.26707	0.0233858	0.465983
glutamate receptor ionotropic	255.666	0.396065	0.571562	0.692952	0.48834	0.933762
glutamate receptor U1-like	6.40626	1.97311	1.20466	1.6379	0.101442	NA
glutamic acid-rich protein-like	190.882	-0.366519	0.624152	-0.587227	0.557051	0.9497
glutaminase kidney isoform	7.8057	-0.944446	1.59513	-0.59208	0.553797	0.9497
glutamine--fructose-6-phosphate aminotransferase [isomerizing] 2-like	25.2824	-1.04791	0.790342	-1.3259	0.184874	0.777698
glutamine amidotransferase-like class 1 domain-containing protein 1	89.407	-0.473209	0.87005	-0.543888	0.586519	0.952773
glutamine synthetase-like	155.954	-1.31786	0.529447	-2.48913	0.0128056	0.345607
glutathione hydrolase 1 proenzyme-like	5.51055	-0.584887	1.3227	-0.44219	0.658352	NA
glutathione peroxidase 7-like	10.1079	-2.70506	1.34217	-2.01543	0.0438593	0.571717
glutathione S-transferase-like	18.6758	0.856805	0.972665	0.880885	0.37838	0.89672
glyceraldehyde-3-phosphate dehydrogenase-like	12.3787	-0.200791	0.791021	-0.253838	0.799621	0.978015
glycerate kinase-like	60.9521	-1.08465	0.763539	-1.42055	0.155446	0.763917
glycerol-3-phosphate acyltransferase 3-like	16.5252	0.563824	0.701485	0.803759	0.421536	0.913123
glycerol-3-phosphate dehydrogenase	4.10215	-1.61998	1.8113	-0.894372	0.371123	NA
glycerol-3-phosphate dehydrogenase [NAD(+)]	6.81758	0.54445	1.14934	0.473709	0.635708	0.960845
glycerophosphocholine phosphodiesterase GPCPD1-like	6.00629	3.42573	1.50525	2.27586	0.0228547	NA
glycine amidinotransferase	61.3624	0.571569	0.583064	0.980285	0.326946	0.869993
glycine receptor subunit alpha-2-like	21.5295	0.180463	0.981772	0.183814	0.85416	0.978633
glycogen phosphorylase	36.1142	-0.279698	0.741331	-0.377291	0.705957	0.972931
glycogenin-1-like	6.35267	-0.183591	1.12854	-0.162679	0.870771	NA
glycoprotein-N-acetylgalactosamine 3-beta-galactosyltransferase 1-like	117.817	-1.30583	0.747752	-1.74634	0.0807523	0.649277
glycoprotein 3-alpha-L-fucosyltransferase A-like	120.772	0.223938	0.651585	0.343681	0.731086	0.973777
glycosylated lysosomal membrane protein-like	100.421	-0.0211333	0.473117	-0.0446682	0.964372	0.991141
glycylpeptide N-tetradecanoyltransferase 1-like	10.6956	-2.07803	1.15791	-1.79464	0.0727116	0.635829
glyoxylate reductase/hydroxypyruvate reductase-like	182.465	-0.14536	1.42366	-0.102103	0.918675	0.986759
glypican-5-like	159.111	1.60679	0.527298	3.04722	0.00230967	0.150205
glypican-6-like	6.8037	1.24042	1.24062	0.999837	0.317389	0.863874
GMP reductase 2-like	96.3845	-0.435787	1.18214	-0.368642	0.712394	0.972931
Golgi-associated plant pathogenesis-related protein 1-like	14.7222	-0.697414	0.951216	-0.733181	0.463448	0.932635
Golgi-associated RAB2B interactor protein 3-like	5.3114	-1.77592	1.32958	-1.3357	0.181647	NA
Golgi-specific brefeldin A-resistance guanine nucleotide exchange factor 1-like	88.4926	-0.687182	0.67216	-1.02235	0.306616	0.85845
Golgi apparatus protein 1-like	5.66988	-0.00193793	0.950753	-0.00203831	0.998374	NA
Golgi integral membrane protein 4-like	19.1144	0.648111	0.905121	0.716049	0.473961	0.932661
Golgi membrane protein 1-like	108.994	-0.0782593	0.499148	-0.156786	0.875414	0.980553
Golgi phosphoprotein 3 homolog sauron-like	12.3724	4.5934	1.41764	3.24018	0.00119453	0.0955304
Golgi resident protein GCP60-like	25.0531	-1.09217	0.552706	-1.97604	0.0481505	0.580292
Golgi SNAP receptor complex member 2-like	23.4202	-1.32121	0.84501	-1.56354	0.117926	0.718408
golgin-45-like	448.329	0.669916	0.698202	0.959488	0.337313	0.879114
golgin subfamily A member 4-like	26.5737	-0.238941	0.623915	-0.38297	0.701742	0.972931
golgin subfamily A member 5-like	131.367	-0.0426123	0.654167	-0.0651397	0.948063	0.989203
golgin subfamily A member 6-like protein 1	9.00381	0.765336	1.53383	0.498971	0.6178	0.960845
golgin subfamily A member 6-like protein 22	56.487	1.38364	1.16067	1.1921	0.233221	0.826505
golgin subfamily A member 6-like protein 25	15.0328	0.37216	0.756505	0.491946	0.622757	0.960845
golgin subfamily A member 6-like protein 7	9.56692	0.334817	1.42755	0.23454	0.814566	0.978015
golgin subfamily A member 7-like	27.1423	1.31262	0.983156	1.33511	0.18184	0.776024
GPI transamidase component PIG-S-like	7.59727	-0.992884	1.01752	-0.975789	0.329169	0.871571
GPI transamidase component PIG-T-like	16.4786	1.05723	0.771131	1.37101	0.170371	0.773784
GPN-loop GTPase 1-like	5.39578	-0.451222	1.43138	-0.315235	0.752584	NA
grainyhead-like protein 1 homolog	4.37699	-1.74678	1.91132	-0.913914	0.360762	NA
GRAM domain-containing protein 2B-like	21.8749	-0.96447	0.859643	-1.12194	0.261887	0.841026
gramicidin S synthase 2-like	33.7394	-0.494735	0.561619	-0.880908	0.378367	0.89672
GRB10-interacting GYF protein 2-like	61.947	-0.122063	0.630751	-0.19352	0.846552	0.978633
GRB2-associated and regulator of MAPK protein-like	35.2284	5.06209	1.38499	3.65496	0.000257225	0.0407136
green-sensitive opsin-like	349.893	-0.0657744	0.379164	-0.173472	0.86228	0.978633
GRIP and coiled-coil domain-containing protein 2-like	22.8195	-0.538753	0.604017	-0.891949	0.37242	0.894441
GRIP1-associated protein 1-like	7.45243	-0.332325	0.94182	-0.352854	0.724198	0.973777
growth arrest-specific protein 2-like	7.7317	2.34018	1.45133	1.61244	0.106866	0.701927
growth factor receptor-bound protein 2-like	71.5801	0.562264	0.531252	1.05838	0.289884	0.856444
growth hormone-inducible transmembrane protein-like	31.3129	-1.25785	0.660586	-1.90415	0.0568913	0.601884
growth hormone secretagogue receptor type 1-like	19.818	-0.314389	0.96113	-0.327104	0.743589	0.973777
GTP-binding nuclear protein Ran	11.5208	-0.598024	0.780294	-0.766408	0.443434	0.921009
GTP-binding protein 1-like	20.3707	1.49431	1.07793	1.38627	0.165663	0.772717
GTP-binding protein 4-like	111.642	-0.113212	0.560589	-0.201952	0.839954	0.978633
GTP-binding protein Rit2-like	5.08249	0.569101	1.99981	0.284578	0.775967	NA
GTP cyclohydrolase 1-like	5.1328	-1.43987	1.29704	-1.11012	0.266947	NA
GTPase-activating protein skywalker-like	19.1332	-1.36397	0.930364	-1.46606	0.142631	0.759073
GTPase-activating Rap/Ran-GAP domain-like protein 3	102.891	-0.405169	0.521889	-0.776352	0.437541	0.921009
GTPase Era	4.29849	2.32739	1.63569	1.42288	0.15477	NA
GTPase IMAP family member 3-like	7.5202	2.70309	0.959384	2.81753	0.00483952	0.222018
GTPase IMAP family member 4-like	86.3331	-0.119677	0.660791	-0.181111	0.85628	0.978633
GTPase IMAP family member 7-like	11.6127	0.143749	1.06088	0.1355	0.892216	0.98491
GTPase IMAP family member 9-like	118.351	0.500194	0.796214	0.628215	0.529863	0.946893
guanine nucleotide-binding protein-like 3 homolog	17.8248	-0.0346977	0.571805	-0.0606811	0.951613	0.989203
guanine nucleotide-binding protein G(q) subunit alpha	38.9022	-1.58657	1.15268	-1.37642	0.168691	0.773784
guanine nucleotide-binding protein G(q) subunit alpha-like	17.8871	-0.639775	0.971769	-0.658362	0.510306	0.943764
guanine nucleotide-binding protein G(s) subunit alpha-like	7.27957	-0.812294	1.07716	-0.754106	0.450786	0.925338
guanine nucleotide-binding protein subunit beta	39.4942	0.144431	0.636767	0.226819	0.820565	0.978015
guanine nucleotide exchange factor DBS-like	5.31701	-1.95405	1.26277	-1.54743	0.12176	NA
guanine nucleotide exchange factor for Rab-3A-like	44.0778	-0.606432	1.00697	-0.602233	0.547019	0.9497
guanine nucleotide exchange protein SMCR8-like	20.6567	-1.6589	0.624324	-2.65712	0.0078812	0.274186
guanine nucleotide exchange protein smcr8b-like	19.6838	0.780424	0.990177	0.788167	0.430599	0.91764
guanosine-3'	69.0777	1.18265	0.716804	1.64989	0.0989651	0.693933
guanylate cyclase soluble subunit beta-2-like	49.6705	-0.49461	1.52905	-0.323476	0.746335	0.973777
guanylate kinase-like	16.7794	0.175596	0.894792	0.196242	0.844421	0.978633
H(+)/Cl(-) exchange transporter 4-like	21.3305	0.344253	0.821665	0.41897	0.675238	0.967998
H(+)/Cl(-) exchange transporter 6-like	13.1338	2.27603	1.22129	1.86363	0.0623732	0.616237
H(+)/Cl(-) exchange transporter 7-like	16.3761	0.825123	0.770295	1.07118	0.28409	0.851693
hamartin-like	62.6454	0.0420281	0.703711	0.0597236	0.952376	0.989203
HBS1-like protein	8.46097	0.55303	0.880734	0.62792	0.530057	0.946893
HCLS1-binding protein 3-like	15.8494	0.493626	0.846518	0.583126	0.559808	0.9497
HEAT repeat-containing protein 5B-like	381.147	1.13066	1.17909	0.958925	0.337597	0.879114
heat shock 70 kDa protein 12A-like	676.749	-0.121266	0.380257	-0.318905	0.749798	0.973777
heat shock 70 kDa protein 12B-like	1002.52	0.194904	0.549732	0.354543	0.722932	0.973777
heat shock 70 kDa protein 14-like	17.9088	-1.87937	1.18132	-1.59091	0.111629	0.713973
heat shock 70 kDa protein 4-like	23.7038	-0.0231744	0.883078	-0.0262428	0.979064	0.994899
heat shock cognate 71 kDa protein	277.17	-0.32926	0.449525	-0.732462	0.463887	0.932635
heat shock factor 2-binding protein-like	18.9093	-0.0781178	0.981931	-0.0795553	0.936591	0.988073
heat shock factor protein-like	407.323	0.337365	0.763784	0.441702	0.658705	0.96395
heat shock protein 60A-like	8.49398	-0.436933	0.981602	-0.445123	0.656231	0.962243
heat shock protein 68-like	34.626	1.6095	2.33724	0.688635	0.491053	0.936368
heat shock protein HSP 90-alpha-like	604.105	-0.100772	0.446702	-0.225592	0.821519	0.978015
heavy metal-binding protein HIP-like	173.726	-0.340305	0.694058	-0.490312	0.623913	0.960845
helicase ARIP4-like	29.191	0.480867	0.46709	1.0295	0.303247	0.858205
helicase domino-like	17.3449	0.054115	0.558076	0.0969672	0.922752	0.986759
hematopoietic prostaglandin D synthase-like	61.9874	0.915253	0.67409	1.35776	0.17454	0.775766
heme A synthase COX15-like	45.5935	0.0823937	0.720435	0.114367	0.908947	0.98491
heme transporter hrg1-B-like	140.65	-0.0443114	0.474202	-0.0934441	0.925551	0.986759
hemicentin-1-like	354.637	-0.374312	0.327375	-1.14338	0.252883	0.839256
hemicentin-2-like	205.095	-0.556279	0.518383	-1.0731	0.283224	0.850061
heparan-alpha-glucosaminide N-acetyltransferase-like	8.76175	0.649319	1.21483	0.534494	0.593	0.954318
heparan sulfate 2-O-sulfotransferase 1-like	268.231	-0.0351873	0.469989	-0.0748683	0.94032	0.988073
heparan sulfate glucosamine 3-O-sulfotransferase 1-like	60.1184	0.660488	1.72602	0.382665	0.701968	0.972931
heparanase-like	21.6031	-2.44541	1.21036	-2.0204	0.0433416	0.569369
hepatic lectin-like	20.2828	0.0108723	0.849502	0.0127984	0.989789	0.996414
hepatocyte growth factor receptor-like	226.259	-0.932521	0.539468	-1.72859	0.0838819	0.651461
hepatoma-derived growth factor-related protein 2-like	71.9619	0.583951	0.612516	0.953363	0.340406	0.880159
heterochromatin protein 1-binding protein 3-like	29.1411	0.18202	0.718196	0.25344	0.799928	0.978015
heterogeneous nuclear ribonucleoprotein 27C-like	9.91494	1.3277	0.840587	1.57949	0.114224	0.713973
heterogeneous nuclear ribonucleoprotein 87F-like	40.2518	0.266259	0.538259	0.494668	0.620835	0.960845
heterogeneous nuclear ribonucleoprotein A3-like	5.63233	0.505726	1.68408	0.300298	0.76395	NA
heterogeneous nuclear ribonucleoprotein K-like	42.819	0.230089	0.416737	0.552121	0.580865	0.951474
heterogeneous nuclear ribonucleoprotein L-like	8.31132	0.43771	0.906212	0.48301	0.629089	0.960845
heterogeneous nuclear ribonucleoprotein R-like	155.97	0.270774	0.457215	0.592224	0.5537	0.9497
heterogeneous nuclear ribonucleoprotein U-like protein 1	15.8192	-0.319506	0.740581	-0.431426	0.666159	0.966328
hexokinase-1-like	6.01814	-0.594843	1.07258	-0.554593	0.579173	NA
HHIP-like protein 1	25.7765	-0.29351	0.952059	-0.30829	0.757862	0.973777
high-affinity choline transporter 1-like	43.9865	-0.101511	0.770548	-0.131739	0.895191	0.98491
high affinity 3'	14.3337	0.209389	1.00109	0.209162	0.834322	0.97862
high affinity cAMP-specific and IBMX-insensitive 3'	19.025	-1.1869	0.728205	-1.6299	0.103122	0.698265
high affinity cGMP-specific 3'	35.1995	1.70537	1.16225	1.46729	0.142296	0.759073
high affinity choline transporter 1-like	13.9187	-3.05605	1.15355	-2.64925	0.00806712	0.274186
high affinity copper uptake protein 1-like	6.52633	-0.0880039	1.0622	-0.0828503	0.933971	NA
high mobility group protein 20A-like	206.301	-1.41612	0.644373	-2.19768	0.0279722	0.499928
high mobility group protein B2-like	75.2944	0.00918321	0.456381	0.0201218	0.983946	0.995366
high mobility group protein B3-like	7.8856	0.799834	0.937368	0.853276	0.393506	0.905431
hillarin-like	32.852	1.00042	0.556869	1.7965	0.0724152	0.635829
hippocampus abundant transcript 1 protein-like	9.87993	-1.47995	1.21616	-1.21691	0.22364	0.817036
histamine H2 receptor-like	104.11	0.292403	0.580756	0.503486	0.614622	0.959466
histidine-rich glycoprotein-like	45.1017	1.27007	0.845973	1.50132	0.133273	0.744279
histidine ammonia-lyase-like	11.9836	1.2426	1.4508	0.856493	0.391725	0.904813
histidine N-acetyltransferase-like	8.87654	-0.580568	1.00626	-0.576956	0.563969	0.950473
histidine N-alpha-methyltransferase-like	75.6141	0.266538	0.688584	0.387081	0.698696	0.972685
histidine protein methyltransferase 1 homolog	36.3208	0.479152	1.02011	0.469704	0.638566	0.960845
histone-arginine methyltransferase CARM1-like	316.709	-0.237768	1.12813	-0.210763	0.833073	0.97862
histone-binding protein N1/N2-like	140.31	0.190227	0.72124	0.263749	0.791973	0.978015
histone-lysine N-methyltransferase	44.6461	-0.110733	0.769624	-0.143879	0.885596	0.982556
histone-lysine N-methyltransferase 2A-like	3.74366	-1.3886	1.46203	-0.949776	0.342226	NA
histone-lysine N-methyltransferase ash1-like	39.5082	-0.780198	0.633529	-1.23151	0.218132	0.813377
histone-lysine N-methyltransferase EHMT1-like	28.9531	2.94879	1.38239	2.13311	0.0329159	0.530887
histone-lysine N-methyltransferase EHMT2-like	10.7676	0.276359	0.810203	0.341098	0.73303	0.973777
histone-lysine N-methyltransferase NSD2-like	11.9763	1.12587	0.75108	1.499	0.133873	0.744279
histone-lysine N-methyltransferase PRDM9-like	4.37596	5.25369	2.93731	1.78861	0.0736783	NA
histone-lysine N-methyltransferase SETD1A-like	45.054	0.689344	0.933059	0.7388	0.460029	0.931266
histone-lysine N-methyltransferase SETD1B-A-like	16.1991	-1.1815	1.43171	-0.825236	0.409238	0.908428
histone acetyltransferase KAT5-like	11.1468	0.0374413	1.02137	0.036658	0.970758	0.993778
histone acetyltransferase KAT6B-like	21.9897	0.622443	0.818841	0.760151	0.447164	0.922744
histone deacetylase 11-like	5.56793	-1.51371	1.26741	-1.19433	0.232348	NA
histone deacetylase 6-like	40.7781	-0.889783	0.790362	-1.12579	0.260254	0.841026
histone deacetylase complex subunit SAP130-like	10.249	-0.834392	0.810754	-1.02916	0.303406	0.858205
histone H1	14.907	0.378246	0.690135	0.548076	0.58364	0.952773
histone H1-delta-like	11.683	0.562962	1.42272	0.395693	0.692331	0.970215
histone H2A	24.1073	0.824066	0.66119	1.24634	0.212641	0.809316
histone H3	13.1751	-1.37839	1.19508	-1.15338	0.248754	0.839256
histone H3.3A	9.6346	1.29064	0.914652	1.41107	0.158223	0.765152
histone H4 transcription factor-like	22.3198	-2.43289	1.25049	-1.94554	0.0517098	0.590641
homeobox-like protein HDP1	7.51002	-1.9284	1.70969	-1.12793	0.259351	0.840087
homeobox protein 2-like	5.74052	1.21817	1.65759	0.734905	0.462397	NA
homeobox protein ceh-20-like	5.14301	0.502325	1.42963	0.351368	0.725312	NA
homeobox protein EMX2-like	7.8842	0.889551	1.15665	0.769079	0.441847	0.921009
homeobox protein Hox-A7-like	8.63527	-4.80721	2.01378	-2.38716	0.0169791	0.385213
homeobox protein Nkx-2.3-like	6.10148	0.110758	1.11918	0.0989639	0.921167	NA
homeobox protein OTX1 B-like	10.242	1.02768	0.921112	1.1157	0.264551	0.841157
homeobox protein PKNOX2-like	34.6289	-2.43447	1.10026	-2.21264	0.0269228	0.494899
homeobox protein SIX1-like	34.5314	-0.891473	0.633411	-1.40742	0.159304	0.765229
homeobox protein TGIF2-like	3.76623	-0.761877	1.56816	-0.485841	0.62708	NA
homocysteine-responsive endoplasmic reticulum-resident ubiquitin-like domain member 2 protein	20.9698	0.856511	0.996713	0.859336	0.390155	0.904813
homogentisate 1	75.1483	-0.685871	0.797223	-0.860325	0.38961	0.904813
hormone receptor 4-like	6.38008	0.390094	1.42311	0.274114	0.783997	NA
hornerin-like	13.3351	1.01974	0.70728	1.44178	0.149363	0.759987
host cell factor 1-like	33.125	-0.0782755	0.694491	-0.112709	0.910261	0.98491
hyccin-like	4.39245	-2.56423	1.46137	-1.75467	0.0793155	NA
hydrocephalus-inducing protein homolog	30.3184	0.0540825	0.549135	0.0984867	0.921546	0.986759
hydroxylysine kinase-like	77.1762	0.864079	0.903865	0.955982	0.339081	0.879114
hydroxyproline dehydrogenase-like	48.335	0.534084	0.509302	1.04866	0.294335	0.856444
hypodermin-A-like	80.2268	0.312803	0.885762	0.353146	0.723979	0.973777
hypoxia-inducible factor 1-alpha-like	9.74701	-0.111495	0.81403	-0.136967	0.891057	0.98491
hypoxia-inducible factor 1-alpha inhibitor-like	30.5136	0.530891	0.63134	0.840895	0.400407	0.9072
hypoxia up-regulated protein 1-like	36.217	-0.24114	0.453896	-0.531267	0.595234	0.954318
Ig-like and fibronectin type-III domain-containing protein 2	24.1342	-0.909393	0.922569	-0.985719	0.324271	0.867165
IgGFc-binding protein-like	354.973	-0.167376	0.473622	-0.353395	0.723792	0.973777
ileal sodium/bile acid cotransporter-like	766.108	0.0993497	0.493995	0.201115	0.840609	0.978633
immediate early response 3-interacting protein 1-like	12.7225	3.30384	1.19398	2.76709	0.00565594	0.239371
immediate early response gene 5-like protein	6.03957	1.06355	0.961055	1.10665	0.268447	NA
immunoglobulin superfamily member 10-like	20.0702	-0.481976	1.0535	-0.457498	0.647313	0.960845
importin-9-like	10.1779	-1.84066	1.09497	-1.68102	0.092759	0.67805
inactive histone-lysine N-methyltransferase 2E-like	19.8721	0.513465	0.592178	0.867079	0.385899	0.902692
inactive pancreatic lipase-related protein 1-like	105.138	-0.776206	0.92437	-0.839714	0.401069	0.907311
inactive rhomboid protein 1-like	35.5816	0.706891	0.90794	0.778566	0.436235	0.921009
inactive rhomboid protein 2-like	6.47707	0.208206	1.04725	0.198812	0.84241	NA
indoleamine 2	27.0835	0.786001	0.792965	0.991218	0.321579	0.865836
indolethylamine N-methyltransferase-like	25.4266	0.39824	0.927884	0.429192	0.667783	0.967396
inner centromere protein A-like	239.685	-0.739661	0.636632	-1.16183	0.245303	0.839119
inner nuclear membrane protein Man1-like	9.40598	2.0786	1.01254	2.05286	0.0400863	0.555188
innexin-10-like	769.887	0.503642	0.552011	0.912377	0.36157	0.889962
innexin-11-like	222.834	-0.246375	0.477913	-0.515523	0.606187	0.955452
innexin unc-9-like	220.874	0.893676	0.485009	1.8426	0.065388	0.624348
inosine-5'-monophosphate dehydrogenase 1-like	6.40485	0.238893	1.42045	0.168181	0.866441	NA
inositol-trisphosphate 3-kinase A-like	13.6657	-2.54462	1.5154	-1.67918	0.0931171	0.67805
inositol 1	191.72	-0.829998	0.607639	-1.36594	0.171958	0.774232
inositol hexakisphosphate kinase 1-like	164.398	-1.38039	0.833422	-1.65629	0.0976629	0.693607
inositol polyphosphate 1-phosphatase-like	7.74234	0.191606	1.24744	0.153599	0.877926	0.981711
insulin-degrading enzyme-like	81.6573	0.624746	0.590794	1.05747	0.290298	0.856444
insulin-like growth factor-binding protein complex acid labile subunit	35.3729	1.87901	0.94793	1.98222	0.0474542	0.580292
insulin-like peptide receptor	18.1998	-0.811966	0.71096	-1.14207	0.253425	0.839256
integral membrane protein DGCR2/IDD-like	10.4111	-2.525	1.16959	-2.15888	0.0308596	0.51516
integrase/recombinase xerD homolog	665.203	0.154359	0.367931	0.419531	0.674828	0.967998
integrin alpha-1-like	9.9493	-4.82898	4.67716	-1.03246	NA	NA
integrin alpha-4-like	105.084	0.590351	0.722817	0.816737	0.414079	0.908551
integrin alpha-PS1-like	17.2941	1.54764	1.09487	1.41354	0.157496	0.765152
integrin alpha-X-like	90.875	0.576458	0.854134	0.674903	0.499737	0.939468
integrin beta-1-A-like	7.44939	-0.301343	1.02094	-0.295162	0.76787	0.973777
integrin beta-PS-like	30.958	1.39874	0.683396	2.04674	0.0406833	0.555188
integumentary mucin A.1-like	503.348	0.359907	0.527469	0.682329	0.495031	0.937521
integumentary mucin C.1-like	47.1943	0.237579	0.718549	0.330637	0.740918	0.973777
inter-alpha-trypsin inhibitor heavy chain H3-like	131.166	0.745971	1.05987	0.70383	0.481538	0.932661
interaptin-like	61.6546	-0.454374	0.735652	-0.617648	0.536807	0.946893
interference hedgehog-like	26.1784	1.25459	0.893645	1.4039	0.160349	0.767024
interferon-induced	29.7133	0.190557	0.913467	0.208609	0.834754	0.97862
interferon-induced helicase C domain-containing protein 1-like	27.3236	0.784304	0.721048	1.08773	0.276715	0.845959
interferon-induced protein 44-like	60.4359	-0.249193	0.673861	-0.369799	0.711533	0.972931
interferon-induced very large GTPase 1-like	317.799	-1.25378	0.727534	-1.72333	0.0848282	0.65537
interferon-related developmental regulator 1-like	79.5902	-0.048696	0.799703	-0.0608926	0.951445	0.989203
interferon alpha-inducible protein 27-like protein 1	9.3946	-2.45467	1.20854	-2.0311	0.0422454	0.564729
interferon alpha-inducible protein 27-like protein 2	7.91398	-1.36464	1.08781	-1.25448	0.209666	0.805317
interferon regulatory factor 1-like	56.6447	0.213042	0.753381	0.282781	0.777345	0.975288
interleukin-1 receptor accessory protein-like 1-B	78.4648	2.28065	0.843323	2.70436	0.00684354	0.259247
interleukin-6 receptor subunit beta-like	8.13343	1.9486	0.982534	1.98324	0.0473404	0.580292
intermediate filament protein ifa-1-like	4.9938	-2.14613	1.29435	-1.65808	0.0973015	NA
intermembrane lipid transfer protein VPS13A-like	6.51335	1.43782	1.25392	1.14666	0.251521	NA
intermembrane lipid transfer protein VPS13D-like	6.00621	0.332143	1.08294	0.306704	0.759068	NA
intersectin-1-like	53.4473	1.07986	0.68046	1.58695	0.112524	0.713973
intraflagellar transport protein 140 homolog	12.8335	-2.02317	1.02241	-1.97883	0.0478354	0.580292
intraflagellar transport protein 74 homolog	5.95181	1.23267	1.05467	1.16877	0.242497	NA
intraflagellar transport protein 88 homolog	9.84434	0.368804	0.78034	0.472619	0.636485	0.960845
inversin-like	28.5116	0.48395	1.00839	0.479922	0.631283	0.960845
inverted formin-2-like	5.79825	0.559196	1.24516	0.449096	0.653362	NA
IQ domain-containing protein E-like	5.62967	-1.32728	1.21173	-1.09536	0.273358	NA
IQ motif and ubiquitin-like domain-containing protein	48.7266	-0.138694	0.606196	-0.228794	0.819029	0.978015
irregular chiasm C-roughest protein-like	21.3363	-0.192374	0.755311	-0.254695	0.798959	0.978015
isoamyl acetate-hydrolyzing esterase 1 homolog	30.9553	-0.398103	0.740504	-0.537611	0.590846	0.953529
isochorismatase domain-containing protein 2-like	60.9593	-0.237263	0.643584	-0.368659	0.712382	0.972931
isocitrate dehydrogenase [NAD] subunit alpha	5.79057	5.81415	1.81243	3.20794	0.0013369	NA
isocitrate dehydrogenase [NADP]	27.8221	-0.755526	0.682764	-1.10657	0.268479	0.842653
IST1 homolog	12.9936	0.093685	0.770441	0.121599	0.903216	0.98491
jmjC domain-containing protein D-like	104.444	0.49978	0.748908	0.667345	0.504552	0.942166
jouberin-like	18.2856	-0.626377	0.692055	-0.905098	0.365414	0.891715
jun dimerization protein 2-like	7.88071	-0.542633	1.14783	-0.472748	0.636393	0.960845
junction-mediating and -regulatory protein-like	6.68384	1.43023	1.10341	1.29619	0.194911	NA
juxtamembrane domain-associated catenin-like	44.3526	0.0798382	0.633562	0.126015	0.89972	0.98491
kappa-type opioid receptor-like	29.1111	1.7461	1.10652	1.57801	0.114564	0.713973
katanin p80 WD40 repeat-containing subunit B1-like	82.0899	-0.429289	0.901812	-0.476029	0.634054	0.960845
kazrin-like	41.6937	-0.232068	0.803568	-0.288796	0.772737	0.974426
kelch-like protein 2	38.1387	0.310615	0.713911	0.435089	0.663497	0.966328
kelch-like protein 21	232.677	-0.139992	0.838472	-0.166961	0.8674	0.980101
kelch-like protein 24	200.198	0.407946	0.653269	0.624469	0.53232	0.946893
kelch-like protein 26	558.773	0.115574	0.368746	0.313426	0.753957	0.973777
kelch-like protein 28	15.1922	-0.151125	1.674	-0.0902776	0.928067	0.986759
kelch-like protein 3	8.96497	-1.74738	1.5753	-1.10924	0.267327	0.842653
kelch-like protein 8	28.2012	1.70492	1.25495	1.35855	0.17429	0.775766
kelch-like protein diablo	110.909	0.141529	0.571225	0.247765	0.804316	0.978015
kelch domain-containing protein 1-like	10.2662	-2.45057	1.01211	-2.42126	0.0154667	0.366967
kelch domain-containing protein 3-like	15.2683	1.39483	1.06668	1.30764	0.190996	0.786626
kelch domain-containing protein 4-like	9.54295	-0.241663	0.766925	-0.315107	0.75268	0.973777
kelch domain-containing protein 9-like	146.622	-0.0521942	0.416776	-0.125233	0.900339	0.98491
keratin-associated protein 19-2-like	470.482	-0.0698665	0.621341	-0.112445	0.910471	0.98491
keratin-associated protein 5-1-like	42.4494	0.0674695	1.1526	0.058537	0.953321	0.989203
keratin-associated protein 6-2-like	15.1831	-1.10549	1.03318	-1.06999	0.284623	0.852336
KH domain-containing	24.6199	0.901426	0.643546	1.40072	0.161299	0.767024
KH domain-containing RNA-binding protein qki.L-like	11.5856	-0.348128	0.804408	-0.432775	0.665178	0.966328
kidney mitochondrial carrier protein 1-like	5.63912	-1.01224	1.33605	-0.757634	0.44867	NA
kin of IRRE-like protein 1	22.9119	-0.670423	0.838971	-0.799101	0.424232	0.913794
kin of IRRE-like protein 3	17.6473	0.807074	1.48083	0.545014	0.585744	0.952773
kinase D-interacting substrate of 220 kDa-like	55.7951	-0.075279	0.747794	-0.100668	0.919814	0.986759
kinase non-catalytic C-lobe domain-containing protein 1-like	20.5344	0.152866	1.28496	0.118965	0.905303	0.98491
kinase suppressor of Ras 2-like	134.64	0.326721	0.621037	0.526089	0.598826	0.955124
kinesin-like protein KIF12	3.13636	-3.5481	2.52058	-1.40765	0.159233	NA
kinesin-like protein KIF13A	77.2144	0.941869	0.61407	1.53381	0.125075	0.732035
kinesin-like protein KIF18A	5.4203	0.136217	2.57191	0.0529634	0.957761	NA
kinesin-like protein KIF1A	45.2266	0.514176	1.25937	0.40828	0.683068	0.967998
kinesin-like protein KIF21A	15.8231	0.441714	0.708631	0.623334	0.533065	0.946893
kinesin-like protein KIF27	6.35986	1.69522	1.10477	1.53446	0.124917	NA
kinesin-like protein KIF28	27.3928	-0.365468	0.696321	-0.524857	0.599683	0.955452
kinesin-like protein KIF28P	18.8577	-0.611944	0.756546	-0.808866	0.418592	0.911338
kinesin-like protein KIF3A	8.11611	0.319056	1.00714	0.316795	0.751399	0.973777
kinesin-like protein KIF3B	8.00508	0.350822	1.09082	0.321614	0.747746	0.973777
kinesin-like protein KIF6	16.6841	-0.941294	0.87466	-1.07618	0.281846	0.850061
kinesin-like protein KIFC3	5.90048	0.992721	1.12948	0.878918	0.379446	NA
kinesin heavy chain-like	10.9978	-0.84325	1.09874	-0.767467	0.442804	0.921009
kinesin light chain-like	6.01503	1.68542	1.13175	1.48922	0.136429	NA
kinetochore protein Nuf2-like	8.61253	2.00439	1.40443	1.42719	0.153524	0.762876
kinetochore protein Spc24-like	61.3455	-0.803006	0.684138	-1.17375	0.240496	0.834687
KRAB-A domain-containing protein 2-like	98.146	-0.429069	0.673597	-0.636982	0.524136	0.946893
krev interaction trapped protein 1-like	219.84	0.804401	0.717949	1.12042	0.262537	0.841026
Krueppel-like factor 12	48.299	0.382802	0.473981	0.807631	0.419303	0.911338
Kv channel-interacting protein 4-like	20.089	0.759596	0.929369	0.817325	0.413743	0.908551
kynurenine--oxoglutarate transaminase 3-like	13.108	1.43105	1.33264	1.07385	0.28289	0.850061
kyphoscoliosis peptidase-like	4.75742	-1.35501	1.6997	-0.797203	0.425333	NA
L-fucono-1	172.813	0.450484	0.511044	0.881496	0.378049	0.89672
L-fucose dehydrogenase-like	80.0858	0.461282	0.841313	0.548288	0.583494	0.952773
L-gulonolactone oxidase-like	10.2938	-1.14332	1.04114	-1.09814	0.272143	0.843216
L-proline trans-4-hydroxylase-like	216.534	0.916529	0.67563	1.35656	0.174922	0.775766
L-rhamnose-binding lectin ELEL-1-like	37.5462	-0.544845	1.59512	-0.341571	NA	NA
L-sorbose 1-dehydrogenase-like	7.72884	0.566951	1.14253	0.496224	0.619736	0.960845
L-threonine ammonia-lyase-like	26.4449	-0.786834	1.35176	-0.58208	0.560513	0.9497
L-xylulose reductase-like	62.4372	-0.291211	0.61533	-0.47326	0.636028	0.960845
la-related protein 1-like	8.32751	0.693328	0.983669	0.704839	0.480911	0.932661
la-related protein 4-like	5.44739	1.19708	1.3334	0.897767	0.36931	NA
lachesin-like	965.909	0.19559	0.354341	0.551983	0.58096	0.951474
lactase/phlorizin hydrolase-like	168.774	-0.12222	0.705938	-0.173131	0.862548	0.978633
lactose-binding lectin l-2-like	66.494	0.215462	0.865028	0.249081	0.803298	0.978015
large neutral amino acids transporter small subunit 1-like	98.3368	-1.89178	0.900285	-2.10131	0.0356135	0.543198
large neutral amino acids transporter small subunit 2-like	179.468	-0.134564	0.475898	-0.282757	0.777363	0.975288
large proline-rich protein BAG6-like	26.4126	-0.547314	1.23682	-0.442518	0.658115	0.963752
large ribosomal subunit protein eL13-like	36.1095	0.318544	0.491685	0.647861	0.517075	0.945417
large ribosomal subunit protein eL14-like	28.8692	0.223496	0.697359	0.320489	0.748598	0.973777
large ribosomal subunit protein eL15-like	21.8222	0.453809	0.626183	0.724722	0.468622	0.932661
large ribosomal subunit protein eL18-like	23.2666	0.629263	0.563132	1.11743	0.263809	0.841026
large ribosomal subunit protein eL19-like	81.0986	0.435223	0.42027	1.03558	0.300398	0.858205
large ribosomal subunit protein eL20-like	15.276	0.600125	0.721428	0.831857	0.405489	0.90765
large ribosomal subunit protein eL21-like	27.061	0.549195	0.780212	0.703905	0.481492	0.932661
large ribosomal subunit protein eL22-like	22.7633	0.415229	0.620277	0.669426	0.503224	0.942166
large ribosomal subunit protein eL24-like	107.127	0.498731	0.395236	1.26186	0.207	0.804101
large ribosomal subunit protein eL27-like	8.75986	0.644698	0.885068	0.728416	0.466359	0.932661
large ribosomal subunit protein eL28-like	10.5933	-0.312647	0.74839	-0.41776	0.676123	0.967998
large ribosomal subunit protein eL30-like	48.1841	0.212205	0.522701	0.405977	0.684759	0.967998
large ribosomal subunit protein eL31-like	51.3271	0.22122	0.553326	0.399801	0.689303	0.968954
large ribosomal subunit protein eL32-like	12.4075	0.854164	0.798795	1.06932	0.284927	0.852336
large ribosomal subunit protein eL33-like	14.0392	1.05345	0.866671	1.21551	0.224172	0.817036
large ribosomal subunit protein eL34-like	12.0247	0.389588	0.740795	0.525906	0.598954	0.955124
large ribosomal subunit protein eL36-like	18.3349	0.72641	0.600619	1.20944	0.226495	0.819616
large ribosomal subunit protein eL37-like	25.7206	0.401681	0.779297	0.51544	0.606246	0.955452
large ribosomal subunit protein eL38	10.681	1.14835	0.739177	1.55355	0.120292	0.725373
large ribosomal subunit protein eL43	6.80895	1.22012	0.843962	1.44571	0.148259	0.759388
large ribosomal subunit protein eL6-like	37.0174	0.235034	0.62645	0.375185	0.707523	0.972931
large ribosomal subunit protein eL8-like	133.461	0.626779	0.372141	1.68425	0.0921334	0.677324
large ribosomal subunit protein P1-like	45.8907	0.399804	0.519346	0.769822	0.441406	0.921009
large ribosomal subunit protein P2-like	10.3658	0.466218	0.851274	0.547671	0.583918	0.952773
large ribosomal subunit protein uL1-like	9.96159	0.184988	0.947652	0.195206	0.845232	0.978633
large ribosomal subunit protein uL10-like	42.901	-0.099347	0.477512	-0.208051	0.835189	0.978633
large ribosomal subunit protein uL11-like	63.8575	0.107586	0.452395	0.237814	0.812026	0.978015
large ribosomal subunit protein uL13-like	37.9614	0.0721369	0.534005	0.135087	0.892543	0.98491
large ribosomal subunit protein uL14	29.2446	-0.167288	0.591004	-0.283057	0.777133	0.975288
large ribosomal subunit protein uL15-like	14.5815	0.165636	0.591242	0.28015	0.779363	0.976425
large ribosomal subunit protein uL16-like	13.6172	0.116483	0.702825	0.165736	0.868365	0.980101
large ribosomal subunit protein uL18-like	63.7076	0.222199	0.515446	0.431081	0.666409	0.966328
large ribosomal subunit protein uL2-like	28.1976	1.11865	0.588113	1.9021	0.0571581	0.601884
large ribosomal subunit protein uL22-like	132.793	0.113295	0.458024	0.247357	0.804632	0.978015
large ribosomal subunit protein uL23-like	198.112	-0.0464228	0.421052	-0.110254	0.912208	0.985534
large ribosomal subunit protein uL24-like	13.7756	1.00387	0.724863	1.38491	0.16608	0.772717
large ribosomal subunit protein uL29-like	32.565	0.118547	0.526788	0.225037	0.82195	0.978015
large ribosomal subunit protein uL3-like	41.2352	0.451622	0.576806	0.782969	0.433645	0.92025
large ribosomal subunit protein uL30-like	66.4037	0.11991	0.677845	0.176899	0.859588	0.978633
large ribosomal subunit protein uL4-like	135.633	0.136265	0.514293	0.264957	0.791043	0.978015
large ribosomal subunit protein uL5-like	10.041	0.603684	0.754364	0.800256	0.423563	0.913794
large ribosomal subunit protein uL6-like	11.754	0.613274	0.816174	0.751401	0.452411	0.926806
LDLR chaperone boca-like	69.4375	-0.421201	0.549209	-0.766923	0.443127	0.921009
lebercilin-like	14.6626	0.446781	0.649851	0.687513	0.491759	0.936368
legumain-like	24.8911	0.0790812	0.852972	0.0927126	0.926132	0.986759
lethal(2) giant larvae protein homolog 1-like	7.02573	-0.17084	1.01741	-0.167916	0.866649	0.980101
lethal(3)malignant brain tumor-like protein 3	11.3432	0.676104	0.774481	0.872978	0.382675	0.900108
leucine--tRNA ligase	6.76313	-0.4195	1.20088	-0.349328	0.726843	0.973777
leucine-rich melanocyte differentiation-associated protein-like	82.0764	-0.377427	0.569367	-0.662889	0.507401	0.942392
leucine-rich repeat- and IQ domain-containing protein 1-like	22.0815	-0.0678952	0.697014	-0.0974086	0.922402	0.986759
leucine-rich repeat-containing protein 14-like	59.4224	-0.637971	0.677744	-0.941316	0.346543	0.884101
leucine-rich repeat-containing protein 15-like	175.699	0.0344583	0.559605	0.061576	0.9509	0.989203
leucine-rich repeat-containing protein 20-like	6.3505	0.142136	1.19014	0.119428	0.904936	NA
leucine-rich repeat-containing protein 24-like	14.1057	-0.635	1.00851	-0.629642	0.528929	0.946893
leucine-rich repeat-containing protein 40-like	10.4483	-0.838928	0.772361	-1.08619	0.277396	0.846295
leucine-rich repeat-containing protein 45-like	41.7646	0.761184	0.904313	0.841726	0.399941	0.9072
leucine-rich repeat-containing protein 47-like	31.3827	3.17005	1.22988	2.57752	0.00995122	0.297431
leucine-rich repeat-containing protein 4C-like	23.5819	-0.652782	0.596091	-1.0951	0.273471	0.844677
leucine-rich repeat-containing protein 69-like	15.0286	-0.230074	0.998978	-0.23031	0.817851	0.978015
leucine-rich repeat-containing protein 73-like	4.05501	2.94338	2.12188	1.38716	0.165393	NA
leucine-rich repeat-containing protein 74A-like	13.3649	-0.0740211	0.758667	-0.0975673	0.922276	0.986759
leucine-rich repeat-containing protein 74B-like	244.388	1.29924	0.882448	1.47231	0.140938	0.759073
leucine-rich repeat and calponin homology domain-containing protein 1-like	34.1254	0.872041	0.53353	1.63447	0.102159	0.69763
leucine-rich repeat and coiled-coil domain-containing protein 1-like	13.5726	-0.0573066	1.11526	-0.0513841	0.959019	0.990204
leucine-rich repeat and immunoglobulin-like domain-containing nogo receptor-interacting protein 2	13.3797	-1.77691	0.925514	-1.91992	0.0548679	0.597989
leucine-rich repeat flightless-interacting protein 2-like	6.01794	-0.835301	1.16722	-0.715634	0.474217	NA
leucine-rich repeat neuronal protein 1-like	22977	0.241431	0.373472	0.646449	0.517989	0.945417
leucine-rich repeat protein SHOC-2-like	27.3582	-0.297082	0.901568	-0.329517	0.741765	0.973777
leucine-rich repeat serine/threonine-protein kinase 1-like	99.5716	-0.226653	0.524609	-0.432042	0.665711	0.966328
leucine-rich repeats and immunoglobulin-like domains protein 2	30.9942	-0.156249	0.62687	-0.249252	0.803166	0.978015
leukocyte elastase inhibitor-like	160.269	0.755395	0.860245	0.878116	0.379881	0.89672
leukocyte receptor cluster member 8 homolog	6.94307	0.340098	0.989226	0.343802	0.730995	0.973777
leukocyte receptor cluster member 9-like	5.29956	0.485409	1.44576	0.335747	0.737061	NA
LHFPL tetraspan subfamily member 2a protein-like	21.0926	-4.24184	1.61881	-2.62034	0.00878411	0.276513
LHFPL tetraspan subfamily member 5 protein-like	6.43014	3.42126	1.56891	2.18067	0.029208	NA
lim and transglutaminase domain protein ltd-1-like	9.93214	-1.18453	0.978189	-1.21095	0.225916	0.819222
LIM domain only protein 7-like	17.8594	-0.437759	1.06595	-0.410675	0.681311	0.967998
LIM zinc-binding domain-containing Nebulette-like	17.3799	-2.38712	1.63631	-1.45884	0.144609	0.759388
LIM/homeobox protein Lhx3-like	13.3701	-0.950963	1.06282	-0.894754	0.370919	0.893956
limb region 1 protein homolog	18.651	-0.0109574	0.688641	-0.0159117	0.987305	0.995756
limbic system-associated membrane protein-like	160.598	1.91725	0.935738	2.04892	0.0404702	0.555188
limbin-like	4.88071	-0.81318	1.14394	-0.710861	0.47717	NA
lipase maturation factor 1-like	3.96206	-3.27073	2.27556	-1.43733	0.150624	NA
lipase maturation factor 2-like	242.1	0.730664	0.610953	1.19594	0.23172	0.826451
lipase ZK262.3-like	104.377	0.279817	0.952053	0.293909	0.768827	0.973777
lipid droplet assembly factor 1-B-like	10.0525	-0.281979	0.977062	-0.288599	0.772888	0.974426
lipid scramblase CLPTM1L-like	19.9008	-0.292676	1.34525	-0.217563	0.82777	0.978109
lipoma-preferred partner homolog	5.4482	0.284946	1.21717	0.234105	0.814904	NA
lipopolysaccharide-induced tumor necrosis factor-alpha factor homolog	64.426	-0.7264	0.720237	-1.00856	0.313188	0.862468
lipoxygenase homology domain-containing protein 1-like	294.142	0.628446	0.45537	1.38008	0.167562	0.773784
lipoyl synthase	11.6371	-1.30853	0.977453	-1.33871	0.180664	0.775887
lisH domain-containing protein ARMC9-like	410.698	-7.97608	1.53001	-5.21309	NA	NA
LITAF domain-containing protein-like	3997.94	-0.193623	0.332447	-0.582417	0.560286	0.9497
liver carboxylesterase 1-like	4.41778	3.20735	1.97947	1.62031	0.105165	NA
LOC139480836	13.4119	-0.347193	1.43363	-0.242177	0.808643	0.978015
LOC139480837	6.187	1.78284	1.85133	0.963009	0.335543	NA
LOC139480847	3.99973	-3.45715	1.86951	-1.84923	0.0644253	NA
LOC139480850	324.224	-0.257884	0.48573	-0.53092	0.595474	0.954318
LOC139480870	17.672	2.73072	3.83199	0.712612	NA	NA
LOC139480954	35.2112	1.14578	1.3672	0.838048	0.402004	0.907535
LOC139480962	9.68025	-0.644001	1.01468	-0.634683	0.525635	0.946893
LOC139480963	29.5666	2.99022	1.22925	2.43255	0.0149931	0.36665
LOC139480992	33.5503	-0.695955	0.599306	-1.16127	0.245533	0.839119
LOC139481009	10.4231	-0.445446	1.14998	-0.387352	0.698495	0.972634
LOC139481038	11.0111	-1.82852	1.57443	-1.16139	0.245484	0.839119
LOC139481040	8.39184	0.629441	1.0387	0.605989	0.544522	0.9497
LOC139481074	21.953	-0.0739407	0.756618	-0.0977253	0.92215	0.986759
LOC139481078	14.1003	0.743225	0.745253	0.997278	0.318629	0.86458
LOC139481088	52.8701	0.246974	0.792914	0.311477	0.755438	0.973777
LOC139481122	10.9519	-2.96308	1.17387	-2.52418	0.0115967	0.327233
LOC139481131	64.5344	-0.699567	0.617402	-1.13308	0.257181	0.839256
LOC139481141	39.3738	-0.750353	0.727109	-1.03197	0.302088	0.858205
LOC139481180	330.162	-1.63151	0.771929	-2.11354	0.0345542	0.538136
LOC139481202	29.5621	-0.913618	1.3417	-0.68094	NA	NA
LOC139481309	83.0303	-0.785183	0.637398	-1.23186	0.218003	0.813377
LOC139481331	6.28829	-5.49693	2.02007	-2.72116	0.00650528	NA
LOC139481333	28.381	0.932222	0.868776	1.07303	0.283258	0.850061
LOC139481341	62.7773	0.220714	0.404137	0.546135	0.584973	0.952773
LOC139481361	100.889	0.000794168	0.626476	0.00126768	0.998989	1
LOC139481366	4.86571	-0.0917068	1.42154	-0.0645123	0.948562	NA
LOC139481372	13.006	-1.47572	0.984856	-1.49841	0.134026	0.744279
LOC139481386	116.004	0.152628	0.431337	0.353849	0.723452	0.973777
LOC139481390	103.479	0.0675364	0.82742	0.0816228	0.934947	0.987686
LOC139481391	45.9145	0.186952	0.630709	0.296416	0.766912	0.973777
LOC139481406	6.96803	-0.886202	2.26869	-0.390623	0.696076	0.971781
LOC139481411	19.2763	1.95347	1.11836	1.74673	0.0806846	0.649277
LOC139481428	18.6078	0.694253	0.893506	0.776998	0.43716	0.921009
LOC139481436	46.8668	0.416056	0.688438	0.604348	0.545612	0.9497
LOC139481463	6.96354	-1.99818	1.68196	-1.18801	0.23483	0.827376
LOC139481467	56.0427	0.363876	0.882374	0.412383	0.680059	0.967998
LOC139481473	7.14548	-1.77884	1.33241	-1.33506	0.181858	0.776024
LOC139481478	6.75342	-2.87639	4.3276	-0.664662	0.506267	0.942166
LOC139481505	38.166	-1.70937	1.05293	-1.62344	0.104494	0.698451
LOC139481506	7.61908	-0.864808	2.45528	-0.352223	0.724671	0.973777
LOC139481509	10.2078	1.29276	1.19283	1.08378	0.278463	0.846456
LOC139481515	10.8271	1.24798	0.930091	1.34178	0.179667	0.775766
LOC139481520	41.3307	0.0900683	1.52504	0.0590595	0.952905	0.989203
LOC139481527	7.40613	0.613884	0.943375	0.650732	0.51522	0.944539
LOC139481592	27.929	0.788296	0.947762	0.831745	0.405553	0.90765
LOC139481607	10.8074	-0.149534	0.850739	-0.17577	0.860475	0.978633
LOC139481608	1785.8	-0.119899	0.419856	-0.285572	0.775206	0.975171
LOC139481623	11.48	0.140722	1.02623	0.137125	0.890932	0.98491
LOC139481627	11.6925	0.340125	1.48682	0.228761	0.819055	0.978015
LOC139481681	88.5158	-1.54073	0.717657	-2.14689	0.0318018	0.520816
LOC139481686	23.6051	0.415947	1.70898	0.243389	0.807704	0.978015
LOC139481691	17.9201	-6.03341	3.55282	-1.69821	0.0894689	0.674961
LOC139481692	13.9473	-0.550979	0.886981	-0.621184	0.534478	0.946893
LOC139481711	16.1974	0.0379565	1.25507	0.0302426	0.975874	0.99403
LOC139481714	56.4379	-0.196104	0.843881	-0.232383	0.81624	0.978015
LOC139481716	117.245	-1.21545	1.26955	-0.957382	0.338374	0.879114
LOC139481746	62.4728	6.31435	1.96143	3.21926	0.00128522	0.0995197
LOC139481770	117.042	0.399433	0.667832	0.598104	0.54977	0.9497
LOC139481804	146.669	-0.165592	0.534535	-0.309788	0.756723	0.973777
LOC139481807	396.904	0.000804811	0.587274	0.00137042	0.998907	1
LOC139481815	23.9059	-0.287695	0.772631	-0.372358	0.709627	0.972931
LOC139481816	34.5232	0.152277	0.565986	0.269047	0.787893	0.978015
LOC139481817	31.3776	-0.312183	0.85738	-0.364113	0.715774	0.972931
LOC139481885	127.711	-0.297109	0.619068	-0.47993	0.631277	0.960845
LOC139481925	8.02867	-0.000975349	1.08651	-0.000897694	0.999284	1
LOC139481938	6.45523	-2.99591	2.3965	-1.25012	0.211256	NA
LOC139481961	26.4438	-0.820172	1.4701	-0.557901	0.576912	0.951465
LOC139481970	10.8389	0	2.52555	0	1	1
LOC139481988	4.93111	4.23638	1.84262	2.2991	0.021499	NA
LOC139481998	84.2643	0.233804	0.62194	0.375928	0.70697	0.972931
LOC139482042	53.9502	0.220313	0.722466	0.304945	0.760408	0.973777
LOC139482043	6.05721	2.21488	2.16303	1.02397	0.30585	NA
LOC139482085	7.77318	-0.278883	0.937612	-0.29744	0.76613	0.973777
LOC139482088	33.7952	-0.962046	0.851368	-1.13	0.258476	0.839256
LOC139482096	16.9121	-1.89099	1.73605	-1.08925	0.276043	0.845959
LOC139482105	9.91714	-3.19439	1.33427	-2.39411	0.0166605	0.382159
LOC139482107	9.69236	0.743527	1.49335	0.497891	0.618561	0.960845
LOC139482119	73.344	1.76689	0.93597	1.88777	0.0590571	0.60613
LOC139482137	53.3151	2.77431	1.06314	2.60954	0.00906631	0.27945
LOC139482157	32.2445	-0.261837	1.4302	-0.183077	0.854737	0.978633
LOC139482163	112.713	0.30283	0.434203	0.697439	0.485528	0.932661
LOC139482164	14.6858	0.628503	2.00916	0.312819	0.754418	0.973777
LOC139482165	26.7659	0.412071	0.626235	0.658014	0.510529	0.943865
LOC139482175	57.2832	-1.15323	0.830285	-1.38896	0.164846	0.771805
LOC139482177	12.6508	1.07467	1.85258	0.580094	0.561852	0.9497
LOC139482182	19.7962	0.666567	1.02024	0.653342	0.513536	0.944539
LOC139482184	970.449	0.617917	0.391064	1.58009	0.114085	0.713973
LOC139482191	8.7725	1.24604	1.45521	0.856266	0.391851	0.904813
LOC139482206	9.29175	-0.146378	1.75868	-0.0832314	0.933668	0.987636
LOC139482249	7.46096	-0.463825	1.4695	-0.315635	0.752279	0.973777
LOC139482255	398.016	0.38391	0.611641	0.627672	0.530219	0.946893
LOC139482263	12.741	-1.04071	1.88745	-0.551385	0.58137	0.951742
LOC139482275	27.2622	-1.24137	0.561842	-2.20947	0.0271422	0.495845
LOC139482289	17.1676	-1.03108	1.55527	-0.66296	0.507356	0.942392
LOC139482351	9.46418	-1.7089	1.16127	-1.47157	0.141136	0.759073
LOC139482354	7.69985	-0.998489	1.24892	-0.799483	0.424011	0.913794
LOC139482370	14.5241	0.096234	1.2957	0.0742716	0.940794	0.988073
LOC139482376	127.853	-3.7324	1.00497	-3.71395	0.000204048	0.0355164
LOC139482378	9.33863	3.30049	1.13039	2.91977	0.00350287	0.189531
LOC139482384	231.429	0.491145	0.392129	1.25251	0.210385	0.806386
LOC139482392	41.2447	0.614184	0.796024	0.771565	0.440372	0.921009
LOC139482403	19.784	-0.46704	1.67566	-0.27872	0.78046	0.976782
LOC139482411	36.0031	-0.627976	0.848332	-0.740248	0.45915	0.931266
LOC139482415	6.22945	-0.733787	1.29858	-0.56507	0.572026	NA
LOC139482429	21.8418	-4.36769	4.58865	-0.951846	0.341175	0.880535
LOC139482431	24.9784	0.794051	2.69585	0.294546	0.768341	0.973777
LOC139482433	30.4796	0.317194	0.601752	0.527118	0.598111	0.955057
LOC139482450	45.2801	0.898604	1.43988	0.624081	0.532574	0.946893
LOC139482457	15.7991	-2.10554	0.797915	-2.6388	0.0083199	0.274186
LOC139482458	46.4634	0.241128	1.01031	0.238668	0.811363	0.978015
LOC139482497	6.18589	-0.441822	1.30831	-0.337704	0.735586	NA
LOC139482511	22.0722	-0.907812	1.13393	-0.800591	0.423369	0.913794
LOC139482519	166.243	1.16983	0.8043	1.45447	0.145816	0.759388
LOC139482521	4.6297	-1.46795	1.47287	-0.996661	0.318929	NA
LOC139482522	7.92209	-0.190652	1.14738	-0.166162	0.868029	0.980101
LOC139482530	9.2914	1.63579	1.30038	1.25793	0.208416	0.804101
LOC139482538	12.329	-0.366861	0.749537	-0.489451	0.624523	0.960845
LOC139482550	9.50557	1.35196	0.77538	1.74361	0.081227	0.649277
LOC139482570	7.1755	-1.49708	1.42172	-1.053	0.29234	0.856444
LOC139482572	13.1725	-2.10764	4.45031	-0.473594	NA	NA
LOC139482573	21.511	-1.15593	1.99045	-0.580741	0.561415	0.9497
LOC139482639	16.7523	-0.745279	0.824247	-0.904195	0.365892	0.892192
LOC139482647	58.2623	-1.1124	0.845029	-1.31641	0.188038	0.782015
LOC139482652	14.0177	5.51381	4.72174	1.16775	NA	NA
LOC139482669	8.92938	-1.02331	2.43449	-0.420337	0.674239	0.967998
LOC139482685	209.432	-0.91675	0.736712	-1.24438	0.21336	0.809316
LOC139482687	87.2406	-0.325152	0.669952	-0.485336	0.627438	0.960845
LOC139482690	81.5428	-0.130319	0.57219	-0.227755	0.819836	0.978015
LOC139482691	733.044	0.165531	0.485974	0.340617	0.733392	0.973777
LOC139482718	43.0083	-0.49434	0.783697	-0.63078	0.528185	0.946893
LOC139482729	19.4319	-3.7433	1.73395	-2.15883	0.0308633	0.51516
LOC139482736	63.8237	-0.267862	1.12456	-0.238192	0.811732	0.978015
LOC139482795	7.91477	-2.24903	2.25255	-0.998433	0.318069	0.863874
LOC139482827	23.8169	-1.7936	1.15871	-1.54793	0.12164	0.728607
LOC139482897	11.1863	1.46122	0.814931	1.79306	0.072963	0.635829
LOC139482913	10.9807	-2.63561	1.96126	-1.34384	0.179001	0.775766
LOC139482918	23.7595	-0.844279	0.849477	-0.993881	0.320281	0.86564
LOC139482921	30.4355	-0.10223	0.836658	-0.122188	0.90275	0.98491
LOC139482924	103.876	-1.81967	1.25642	-1.4483	0.147532	0.759388
LOC139482949	16.0549	0.652426	1.07213	0.608534	0.542833	0.949036
LOC139482958	16.2319	-0.280869	0.866113	-0.324286	0.745721	0.973777
LOC139482967	65.2254	0.436868	0.736465	0.593196	0.55305	0.9497
LOC139482972	41.2688	-0.216682	0.718547	-0.301556	0.76299	0.973777
LOC139482981	18.1964	1.26647	0.933956	1.35603	0.17509	0.775766
LOC139482982	129.403	-0.842937	0.879437	-0.958495	0.337813	0.879114
LOC139482986	5.95187	-0.651904	1.02917	-0.633427	0.526455	NA
LOC139482990	9.76719	3.0754	1.79975	1.7088	0.0874884	0.66379
LOC139482995	3.97438	-2.24067	1.93425	-1.15842	0.246693	NA
LOC139483021	5.80194	-1.27348	1.35557	-0.93944	0.347505	NA
LOC139483026	46.2139	1.15095	1.76325	0.652747	0.513919	0.944539
LOC139483028	8.15505	0.505291	1.75959	0.287164	0.773987	0.974838
LOC139483043	10.9714	2.65379	1.81783	1.45987	0.144327	0.759388
LOC139483047	11.4292	3.08377	2.39526	1.28745	0.197937	0.797408
LOC139483052	407.493	-0.684847	1.54186	-0.44417	NA	NA
LOC139483056	15.9899	-0.0669364	0.670326	-0.0998565	0.920458	0.986759
LOC139483057	7.09409	2.43191	1.1797	2.06147	0.0392587	0.555188
LOC139483058	3.68101	0.747919	1.86105	0.401881	0.687772	NA
LOC139483082	12.793	-0.645774	1.09601	-0.589203	0.555725	0.9497
LOC139483130	7.87262	-0.0187892	1.24282	-0.0151182	0.987938	0.996016
LOC139483172	35.0764	-1.27378	1.76504	-0.721675	0.470495	0.932661
LOC139483189	8.1656	0.520703	1.27647	0.407926	0.683328	0.967998
LOC139483198	6.42611	2.72088	1.5546	1.75022	0.0800807	NA
LOC139483200	57.9439	0.534495	1.6555	0.322861	0.746801	0.973777
LOC139483206	10.9705	1.40858	1.93757	0.726982	NA	NA
LOC139483215	5.53437	-0.481484	1.5025	-0.320454	0.748624	NA
LOC139483227	9.60316	-2.56585	1.5337	-1.67298	0.0943317	0.682467
LOC139483230	21.3187	-2.12188	0.979568	-2.16614	0.0303006	0.514896
LOC139483231	8.93322	2.72323	1.85524	1.46786	0.142142	0.759073
LOC139483246	23.7069	4.09929	3.41919	1.19891	NA	NA
LOC139483271	6.14229	-1.31286	1.945	-0.674993	0.49968	NA
LOC139483274	152.757	-0.0374626	0.596436	-0.0628108	0.949917	0.989203
LOC139483275	16.4927	-1.97736	1.34571	-1.46938	0.14173	0.759073
LOC139483287	83.9262	-0.256255	0.950432	-0.26962	0.787453	0.978015
LOC139483331	50.433	0.252237	0.82868	0.304384	0.760835	0.973777
LOC139483343	6.89644	-1.1452	1.68134	-0.68112	0.495795	0.937521
LOC139483352	12.273	2.52338	1.54898	1.62906	0.1033	0.698451
LOC139483358	11.3321	-0.667009	1.08044	-0.617352	0.537003	0.946955
LOC139483377	9.74833	0.818948	1.41068	0.580535	0.561554	0.9497
LOC139483381	6.12686	-4.62539	2.34662	-1.97109	0.0487141	NA
LOC139483438	59.0657	-0.322351	0.853284	-0.377776	0.705597	0.972931
LOC139483441	76.1333	1.18433	0.68324	1.73341	0.0830235	0.650217
LOC139483443	19.9218	3.18627	1.47924	2.154	0.0312402	0.516423
LOC139483454	71.5724	-0.885208	1.60107	-0.552885	0.580342	0.951474
LOC139483468	63.8777	0.980284	0.738214	1.32791	0.184207	0.777518
LOC139483469	4.9269	-3.3129	2.75241	-1.20363	0.228731	NA
LOC139483470	7.53298	0.209194	2.47166	0.0846372	0.93255	0.987268
LOC139483474	24.4916	-1.38289	0.928912	-1.48872	0.136562	0.750396
LOC139483475	14.8356	0.466489	1.88951	0.246883	0.804999	0.978015
LOC139483483	341.777	-0.320981	0.672922	-0.476995	0.633366	0.960845
LOC139483484	18.4506	1.20818	1.34686	0.89704	0.369697	0.893389
LOC139483487	63.0991	0.124185	0.709075	0.175137	0.860972	0.978633
LOC139483489	43.255	-0.872767	0.854154	-1.02179	0.30688	0.85845
LOC139483499	163.792	-0.0572298	0.546198	-0.104778	0.916552	0.986648
LOC139483501	41.4094	1.51642	0.915049	1.6572	0.0974787	0.693607
LOC139483509	146	4.60916	1.32515	3.47821	0.000504773	0.057447
LOC139483589	28.7296	0.316886	0.861618	0.36778	0.713037	0.972931
LOC139483597	19.029	-1.00756	1.19539	-0.842874	0.399299	0.9072
LOC139483616	10.5913	-0.287567	1.17038	-0.245704	0.805911	0.978015
LOC139483620	32.946	-1.38958	0.778995	-1.78381	0.0744543	0.635829
LOC139483653	51.6326	-6.36016	3.00694	-2.11516	NA	NA
LOC139483712	231.157	-0.187281	0.593933	-0.315324	0.752516	0.973777
LOC139483935	7.98151	0.41215	1.96996	0.209218	0.834278	0.97862
LOC139483947	4.49216	0.683515	1.39902	0.488567	0.625149	NA
LOC139483951	32.0105	1.4227	1.15007	1.23706	0.216064	0.811386
LOC139483964	14.4846	0.346246	2.26918	0.152586	0.878725	0.981812
LOC139483973	11.5081	0.13451	1.25491	0.107187	0.91464	0.986307
LOC139483974	27.4016	-2.00818	1.10728	-1.81362	0.0697362	0.634403
LOC139483989	24.5013	0.230181	0.77075	0.298645	0.765211	0.973777
LOC139484022	98.5335	-1.75968	0.745864	-2.35925	0.0183119	0.402187
LOC139484024	4.99298	1.21009	1.3816	0.875863	0.381105	NA
LOC139484062	8.85146	1.14426	1.24123	0.921876	0.356593	0.889962
LOC139484068	4.31411	3.90759	2.15277	1.81514	0.0695022	NA
LOC139484074	18.8044	-0.544442	1.00549	-0.541469	0.588184	0.953529
LOC139484095	21.79	1.32179	1.59412	0.829168	0.40701	0.90765
LOC139484117	4.52495	-3.06539	1.86977	-1.63945	0.101119	NA
LOC139484121	8.70694	3.87881	4.10661	0.944528	0.3449	0.883905
LOC139484161	12.0066	1.90976	1.2792	1.49293	0.135455	0.747505
LOC139484200	6.68952	-2.34902	1.78244	-1.31786	0.18755	NA
LOC139484203	51.3957	1.5461	0.856443	1.80526	0.0710344	0.634403
LOC139484204	5.14815	-1.38417	1.8524	-0.747229	0.454925	NA
LOC139484227	9.10984	-3.32276	1.17606	-2.82532	0.0047233	0.221633
LOC139484234	44.242	1.44843	0.54569	2.6543	0.00794726	0.274186
LOC139484239	15.0615	-1.72531	2.0985	-0.82216	0.410986	0.908551
LOC139484259	9.42407	18.144	4.71913	3.84478	NA	NA
LOC139484261	27.8603	-0.832373	0.759885	-1.09539	0.273345	0.844677
LOC139484267	12.7615	0.771833	0.865343	0.891939	0.372426	0.894441
LOC139484270	8.1708	-0.227626	1.52188	-0.149569	0.881105	0.981992
LOC139484287	12.4848	-1.61196	1.34633	-1.1973	0.231189	0.826451
LOC139484306	11.4684	1.5264	1.38472	1.10232	0.270324	0.842653
LOC139484313	94.3951	0.0974372	0.78348	0.124365	0.901027	0.98491
LOC139484314	131.193	-3.08358	1.49402	-2.06395	0.0390226	0.555188
LOC139484316	6.92497	0.564675	1.64535	0.343195	0.731452	0.973777
LOC139484329	142.321	0.790713	0.743225	1.06389	0.287377	0.853334
LOC139484359	4.06799	1.35413	1.69532	0.798748	0.424437	NA
LOC139484377	22.8456	0.858199	1.29813	0.661106	0.508544	0.942582
LOC139484391	6.66695	2.02301	1.44204	1.40288	0.160653	NA
LOC139484398	60.2079	-0.124336	0.999914	-0.124346	0.901041	0.98491
LOC139484414	5.23691	-0.749056	4.85661	-0.154234	NA	NA
LOC139484490	5.01734	0	3.17361	0	1	NA
LOC139484495	47.0925	-0.111215	0.613977	-0.181139	0.856259	0.978633
LOC139484497	65.8548	2.97882	1.36023	2.18993	0.0285293	0.499928
LOC139484528	22.5017	-0.838199	0.803568	-1.0431	0.296903	0.857574
LOC139484535	8.99864	-4.07032	2.19681	-1.85284	0.0639058	0.621467
LOC139484538	22.5018	-1.18602	1.25423	-0.945611	0.344347	0.883874
LOC139484591	33.908	0.334152	0.640757	0.521495	0.602022	0.955452
LOC139484599	31.6541	-0.17935	0.650903	-0.275541	0.782901	0.976782
LOC139484601	59.9021	-0.291081	0.641138	-0.454008	0.649823	0.960911
LOC139484638	26.662	-0.303347	1.30855	-0.23182	0.816678	0.978015
LOC139484656	45.9928	-1.044	0.70283	-1.48543	0.13743	0.751655
LOC139484661	20.204	2.0253	0.849385	2.38443	0.0171056	0.385213
LOC139484688	9.58005	2.16417	1.20376	1.79784	0.0722018	0.635829
LOC139484701	11.6	-1.49382	1.06423	-1.40367	0.160418	0.767024
LOC139484706	5.6546	-2.42865	1.44532	-1.68036	0.0928872	NA
LOC139484713	7.03843	-0.753668	1.39799	-0.539107	0.589813	0.953529
LOC139484717	172.097	1.60367	0.748054	2.14379	0.0320498	0.52251
LOC139484722	16.6859	0.573938	0.553239	1.03741	0.299543	0.858205
LOC139484733	27.4784	-0.433964	0.835483	-0.519418	0.603469	0.955452
LOC139484738	599.91	-0.352353	0.366498	-0.961406	0.336348	0.878423
LOC139484744	8.69686	-1.21668	0.940751	-1.29331	0.195905	0.793923
LOC139484750	8.2352	1.71645	1.46415	1.17232	0.241069	0.834687
LOC139484753	36.0917	-1.46484	1.16406	-1.25838	NA	NA
LOC139484786	5.92231	1.09553	1.40646	0.778922	0.436026	NA
LOC139484787	27.4814	-0.480923	0.816532	-0.588983	0.555873	0.9497
LOC139484808	15.4203	3.21794	1.40188	2.29545	0.0217075	0.441461
LOC139484820	36.8451	-0.873961	1.32997	-0.657128	0.511099	0.944293
LOC139484844	4.54424	1.1712	2.80584	0.417415	0.676375	NA
LOC139484866	72.9963	-1.2562	0.893317	-1.40622	0.159657	0.765683
LOC139484871	4.15969	1.24843	1.80928	0.690016	0.490184	NA
LOC139484883	25.9809	1.76346	0.861272	2.0475	0.0406088	0.555188
LOC139484903	17.5173	0.245156	0.696554	0.351956	0.724871	0.973777
LOC139484915	44.6604	1.91187	1.55951	1.22594	0.22022	0.814405
LOC139484916	7.03786	-0.590302	1.17222	-0.503575	0.61456	0.959466
LOC139484937	7.20581	-1.03797	1.45854	-0.711649	0.476682	0.932661
LOC139484949	306.388	-0.187465	0.460668	-0.406941	0.684051	0.967998
LOC139484960	3.54482	-0.727754	1.90361	-0.382303	0.702237	NA
LOC139484964	8.48705	-0.664227	2.0602	-0.322408	0.747143	0.973777
LOC139484975	18.9919	0.0977065	0.801785	0.121861	0.903009	0.98491
LOC139484991	21.2208	-1.32254	1.11922	-1.18166	0.23734	0.831111
LOC139485003	78.4031	2.61316	1.79541	1.45547	0.14554	0.759388
LOC139485023	12.8454	0.0666718	0.906656	0.0735359	0.94138	0.988131
LOC139485032	33.9883	0.417138	0.667332	0.625083	0.531917	0.946893
LOC139485053	2.80346	-0.0994304	3.65726	-0.0271871	0.978311	NA
LOC139485064	17.6494	1.33959	1.62208	0.82585	0.408889	0.908428
LOC139485084	3.82245	1.27412	1.64033	0.776743	0.437311	NA
LOC139485115	17.5723	-1.10471	0.762836	-1.44816	0.147572	0.759388
LOC139485137	15.1087	-0.968408	0.877172	-1.10401	0.269588	0.842653
LOC139485151	8.62828	1.42664	1.37615	1.03669	0.29988	0.858205
LOC139485179	79.7451	0.557124	0.565648	0.98493	0.324659	0.867417
LOC139485183	3.3343	0.00500173	1.62061	0.00308633	0.997537	NA
LOC139485223	27.2458	-0.200017	0.674818	-0.296401	0.766924	0.973777
LOC139485225	44.2054	-0.636568	0.598579	-1.06347	0.287571	0.853482
LOC139485248	23.5296	0.267938	0.851464	0.314679	0.753005	0.973777
LOC139485322	23.491	4.43952	1.16769	3.80198	0.000143542	0.0303387
LOC139485324	12.7526	0.48186	1.52973	0.314998	0.752763	0.973777
LOC139485341	32.8963	-0.220964	0.826909	-0.267217	0.789302	0.978015
LOC139485342	52.1504	-0.0288462	0.736105	-0.0391876	0.968741	0.993245
LOC139485418	101.69	4.42952	1.53783	2.88037	0.00397213	0.200527
LOC139485427	17.8573	0.0911997	1.11074	0.0821071	0.934562	0.987636
LOC139485462	3.55509	-1.07225	2.0624	-0.519904	0.603131	NA
LOC139485468	54.2497	4.75149	1.19693	3.96975	7.19495e-05	0.0213238
LOC139485470	21.32	1.19444	1.39819	0.854275	0.392953	0.904813
LOC139485473	12.9951	2.02657	1.05732	1.91671	0.0552748	0.601151
LOC139485487	23.6522	0.318675	1.18871	0.268085	0.788634	0.978015
LOC139485490	14.5803	-0.557395	1.58092	-0.352575	0.724407	0.973777
LOC139485494	39.0169	0.160874	0.77103	0.208648	0.834723	0.97862
LOC139485503	23.6891	0.460958	0.869392	0.530207	0.595968	0.954318
LOC139485510	4.79158	-3.26976	1.91286	-1.70936	0.0873843	NA
LOC139485518	30.432	2.49037	1.03651	2.40266	0.0162764	0.376265
LOC139485553	52.9823	-1.38162	1.18421	-1.1667	NA	NA
LOC139485586	9.85094	2.16559	1.21624	1.78056	0.0749838	0.637578
LOC139485617	3.71003	-0.978198	1.84411	-0.530443	0.595805	NA
LOC139485619	13.4674	-0.0193064	1.09706	-0.0175983	0.985959	0.995366
LOC139485623	31.6617	-0.775566	0.945431	-0.820331	0.412028	0.908551
LOC139485653	217.312	-6.35963	1.73334	-3.66901	NA	NA
LOC139485655	6.10107	0.486532	1.33704	0.363887	0.715942	NA
LOC139485714	6.49705	-2.1874	2.7643	-0.791303	0.428767	NA
[truncated: 4,813 more rows]

## Sheet: DESeq2_results_T168
	baseMean	log2FoldChange	lfcSE	stat	pvalue	padj
(E3-independent) E2 ubiquitin-conjugating enzyme-like	8.55953	0.154229	0.940124	0.164052	0.86969	0.98805
(Lyso)-N-acylphosphatidylethanolamine lipase-like	1259.9	0.580794	0.437387	1.32787	0.18422	0.742986
1	15.7488	-0.151865	0.673859	-0.225367	0.821694	0.986945
1-acyl-sn-glycerol-3-phosphate acyltransferase alpha-like	221.935	-0.55217	0.530175	-1.04149	0.29765	0.828906
1-acyl-sn-glycerol-3-phosphate acyltransferase gamma-like	4.36467	-2.74862	2.53054	-1.08618	0.2774	0.815455
1-deoxypentalenic acid 11-beta-hydroxylase-like	6.21368	-0.0950458	1.26173	-0.07533	0.939952	0.991653
1-phosphatidylinositol 4	99.4496	-0.103489	0.66003	-0.156794	0.875407	0.98805
110 kDa antigen-like	3.11913	-0.727168	2.59334	-0.280398	0.779172	NA
14-3-3 protein beta/alpha-1-like	40.2077	0.10321	0.565983	0.182355	0.855304	0.98805
14-3-3 protein epsilon-like	57.2453	0.251295	0.604696	0.415572	0.677723	0.956229
15-hydroxyprostaglandin dehydrogenase [NAD(+)]-like	33.132	0.75635	0.70125	1.07857	0.280778	0.816551
17-beta-hydroxysteroid dehydrogenase 13-like	32.4975	0.0550857	1.01547	0.0542467	0.956739	0.991938
2'-5'-oligoadenylate synthase 1-like	59.8708	-0.357425	0.593161	-0.602576	0.546791	0.92326
2'-5'-oligoadenylate synthase 3-like	7.26796	-0.0178457	1.31846	-0.0135353	0.989201	0.998992
2-(trimethylamino)ethylphosphonate dioxygenase-like	29.2668	2.50029	1.18575	2.10862	0.0349773	0.480117
2-amino-3-carboxymuconate-6-semialdehyde decarboxylase-like	26.1594	-2.35303	1.10115	-2.13688	0.0326074	0.476756
2-amino-3-ketobutyrate coenzyme A ligase	53.3612	-1.26992	1.22348	-1.03795	0.299293	0.829176
2-aminomuconic semialdehyde dehydrogenase-like	9.73684	-3.14526	1.66211	-1.89233	0.0584473	0.546921
2-iminobutanoate/2-iminopropanoate deaminase-like	7.2249	1.21564	1.4656	0.829449	0.40685	0.883144
2-oxo-4-hydroxy-4-carboxy-5-ureidoimidazoline decarboxylase-like	5.0931	-2.09296	1.54584	-1.35392	0.175761	0.736981
2-oxoglutarate and iron-dependent oxygenase domain-containing protein 2-like	25.3744	-2.1586	1.45891	-1.4796	0.13898	0.687424
2-oxoglutarate dehydrogenase complex component E1-like	14.6534	0.942459	0.831301	1.13372	0.256914	0.800016
2-oxoisovalerate dehydrogenase subunit beta	24.2891	0.2068	0.801445	0.258033	0.796381	0.980869
2-phosphoxylose phosphatase 1-like	52.2229	-0.151311	1.06819	-0.141652	0.887355	0.98805
23 kDa integral membrane protein-like	149.809	0.547292	0.716723	0.763603	0.445104	0.892097
26S proteasome non-ATPase regulatory subunit 1-like	26.6524	-0.0726061	0.60985	-0.119056	0.905231	0.988802
26S proteasome non-ATPase regulatory subunit 10-like	71.1882	0.0518194	0.545339	0.0950224	0.924297	0.990067
26S proteasome non-ATPase regulatory subunit 2-like	9.09282	-0.621614	0.895387	-0.694241	0.487531	0.906345
26S proteasome regulatory subunit 4	16.0483	-1.00939	0.701596	-1.43871	0.150233	0.701052
26S proteasome regulatory subunit 6A-B	15.0983	1.67068	0.753188	2.21814	0.0265451	0.447523
26S proteasome regulatory subunit 8	9.13914	0.839057	0.858298	0.977582	0.328281	0.844988
3'-5' exoribonuclease HELZ2-like	56.1164	-0.338977	0.493022	-0.687548	0.491737	0.907466
3'-5' ssDNA/RNA exonuclease TatD-like	19.4324	-0.564739	1.20032	-0.470492	0.638004	0.947986
3-ketodihydrosphingosine reductase-like	43.8801	0.0865597	0.69455	0.124627	0.900819	0.988219
3-phosphoinositide-dependent protein kinase 1-like	10.5196	0.179434	1.31849	0.136091	0.89175	0.98805
3 beta-hydroxysteroid dehydrogenase/Delta 5-->4-isomerase type 2-like	21.7019	0.888582	1.20198	0.739268	0.459745	0.89728
3 beta-hydroxysteroid dehydrogenase/Delta 5-->4-isomerase type 6-like	7.22263	1.16718	1.51756	0.769117	0.441824	0.891377
4'-phosphopantetheine phosphatase-like	53.073	-0.949048	1.23594	-0.767878	0.44256	0.891377
4-aminobutyrate aminotransferase	16.9537	-0.312549	1.10037	-0.28404	0.776379	0.979036
4-hydroxyphenylacetate decarboxylase glycyl radical subunit-like	56.4147	-0.912522	0.658179	-1.38643	0.165615	0.722547
4-hydroxyphenylpyruvate dioxygenase-like	196.327	0.472138	0.422622	1.11716	0.263924	0.805966
40-kDa huntingtin-associated protein-like	8.32556	1.20864	1.05553	1.14505	0.252189	0.795635
45 kDa calcium-binding protein-like	53.6614	0.865432	0.480999	1.79924	0.0719811	0.584291
46 kDa FK506-binding nuclear protein-like	10.8481	-0.210828	0.904704	-0.233036	0.815734	0.986781
5'-AMP-activated protein kinase subunit gamma-1-like	26.5031	-0.655517	0.811959	-0.807327	0.419478	0.886555
5'-deoxynucleotidase HDDC2-like	10.7454	0.722551	0.977271	0.739356	0.459691	0.89728
5'-nucleotidase-like	11.0622	0.149039	1.14593	0.13006	0.896519	0.988219
5-demethoxyubiquinone hydroxylase	14.7591	-2.71857	0.909117	-2.99035	0.00278662	0.185641
5-hydroxytryptamine receptor-like	94.9344	1.26072	0.661816	1.90494	0.0567884	0.541921
5-hydroxytryptamine receptor 1-like	52.3556	0.261785	0.724599	0.361282	0.717889	0.962708
5-hydroxytryptamine receptor 1D-like	20.6606	0.839188	0.842418	0.996165	0.31917	0.837028
5-hydroxytryptamine receptor 2C-like	7.89773	-0.128556	1.14695	-0.112086	0.910756	0.988802
5-phosphohydroxy-L-lysine phospho-lyase-like	50.5702	-0.07818	0.862467	-0.0906469	0.927773	0.990067
52 kDa repressor of the inhibitor of the protein kinase-like	208.294	-1.32368	0.994966	-1.33037	0.183395	0.7427
A-kinase anchor protein 1	22.0365	0.368872	0.641364	0.575136	0.565199	0.927886
A-kinase anchor protein 10	9.6378	0.261171	1.21139	0.215595	0.829303	0.987622
A-kinase anchor protein 9-like	32.4628	-1.56296	0.978126	-1.59792	0.110062	0.64927
A disintegrin and metalloproteinase with thrombospondin motifs 12-like	53.1714	1.96839	0.923867	2.1306	0.0331217	0.477478
A disintegrin and metalloproteinase with thrombospondin motifs 16-like	25.0231	-0.00636839	0.910596	-0.00699364	0.99442	0.999401
A disintegrin and metalloproteinase with thrombospondin motifs 18-like	4.50088	1.05016	1.48216	0.708533	0.478614	0.903648
A disintegrin and metalloproteinase with thrombospondin motifs 3-like	16.2901	-1.47448	0.944598	-1.56096	0.118534	0.656804
A disintegrin and metalloproteinase with thrombospondin motifs adt-1-like	62.5947	-0.445883	0.54266	-0.821661	0.41127	0.883996
ABC transporter F family member 4-like	197.94	-0.253935	0.434499	-0.584432	0.55893	0.926384
abl interactor 2-like	17.1415	5.64425	3.47359	1.6249	0.104183	0.641594
abnormal cell migration protein 13-like	65.4832	-1.53179	0.850938	-1.80012	0.071841	0.583962
acetoacetyl-CoA synthetase-like	53.4291	0.647402	1.06366	0.608657	0.542752	0.920928
acetyl-coenzyme A synthetase	10.0048	-0.0673066	0.783559	-0.0858986	0.931547	0.990722
acetyl-coenzyme A synthetase 2-like	228.652	0.0302695	0.531089	0.0569952	0.954549	0.991938
acetylcholine receptor subunit alpha-1-A-like	4.16182	0.342898	1.97525	0.173597	0.862182	NA
acetylcholine receptor subunit alpha-1-B-like	286.08	0.0261342	0.610917	0.0427786	0.965878	0.993912
acetylcholine receptor subunit alpha-like	68.876	-1.06236	0.728526	-1.45824	0.144775	0.6938
acetylcholine receptor subunit beta-like	26.9058	0.00290883	0.779101	0.00373357	0.997021	0.999401
acetylcholine receptor subunit beta-like 1	54.5553	0.684392	0.636402	1.07541	0.282192	0.816551
acid-sensing ion channel 1A-like	38.8077	0.572423	0.950072	0.602505	0.546838	0.92326
acid-sensing ion channel 2-like	138.968	0.326913	0.504486	0.648011	0.516978	0.914578
acid-sensing ion channel 4-A-like	22.3915	-1.04971	1.78488	-0.588114	0.556456	0.926162
acid ceramidase-like	42.2074	0.162484	0.782798	0.207569	0.835566	0.987622
acid phosphatase type 7-like	422.313	0.396953	0.350329	1.13308	0.257179	0.800016
acid sphingomyelinase-like phosphodiesterase 3b	11.2987	2.30225	0.884616	2.60254	0.0092536	0.305009
acidic leucine-rich nuclear phosphoprotein 32 family member A-like	16.8972	-0.222396	0.801647	-0.277423	0.781455	0.979432
acidic leucine-rich nuclear phosphoprotein 32 family member B-like	8.16948	-2.20632	1.2691	-1.73849	0.0821251	0.612569
acidic mammalian chitinase-like	14.0785	-0.195452	1.17824	-0.165885	0.868248	0.98805
acidic phospholipase A2 2-like	16.6763	-2.19171	1.3474	-1.62662	0.103818	0.641594
acidic skeletal organic matrix protein-like	10.4875	-0.302783	1.17908	-0.256797	0.797335	0.980869
actin	327.971	0.148237	0.417806	0.354798	0.722741	0.962708
actin-3-like	29.6764	1.11872	0.645728	1.73249	0.0831871	0.612569
actin-binding protein WASF2-like	493.193	0.511253	0.849668	0.60171	0.547367	0.92326
actin-related protein 2	22.5317	-0.524762	0.741734	-0.707481	0.479268	0.903648
actin-related protein 2/3 complex subunit 2-like	6.37527	0.953201	1.03754	0.918709	0.358248	0.863446
actin-related protein 2/3 complex subunit 3-like	25.7667	-3.50068	1.47454	-2.37408	0.0175929	0.373015
actin-related protein 2/3 complex subunit 4	4.67849	-0.91147	1.27667	-0.713942	0.475263	0.902094
actin-related protein 3	9.87878	0.653933	1.02978	0.635021	0.525415	0.914884
activated CDC42 kinase 1-like	21.0264	0.483859	0.935707	0.517105	0.605083	0.937336
activating signal cointegrator 1 complex subunit 3-like	10.5876	-0.0575738	0.99888	-0.0576383	0.954037	0.991938
active breakpoint cluster region-related protein-like	6.26105	0.088735	0.906883	0.0978461	0.922055	0.990067
activin receptor type-1-like	136.539	0.545299	0.601411	0.9067	0.364565	0.86633
activin receptor type-2A-like	11.2689	-0.555242	1.06695	-0.520399	0.602785	0.937302
actophorin-like	20.203	1.54319	0.78887	1.9562	0.0504419	0.534213
acyl-CoA dehydrogenase family member 10-like	16.282	-2.00606	1.16187	-1.72658	0.0842431	0.612569
acyl-CoA:lysophosphatidylglycerol acyltransferase 1-like	178.715	0.64405	0.673907	0.955695	0.339226	0.850073
acyl-coenzyme A diphosphatase FITM2-like	192.739	0.116668	0.466396	0.250148	0.802473	0.983276
acyl-coenzyme A diphosphatase NUDT19-like	29.1148	-0.550927	0.742149	-0.74234	0.457881	0.89728
acylcarnitine hydrolase-like	1017.39	0.146684	0.468885	0.312836	0.754405	0.97202
ADAM 17-like protease	87.8097	1.75702	0.557816	3.14982	0.00163371	0.144908
adenomatous polyposis coli protein-like	7.03156	0.113517	1.09584	0.103589	0.917495	0.990067
adenosine 3'-phospho 5'-phosphosulfate transporter 1-like	46.3288	-2.31327	1.23172	-1.87809	0.0603694	0.55003
adenosine 3'-phospho 5'-phosphosulfate transporter 2-like	8.13222	-3.3597	1.42047	-2.3652	0.0180204	0.374949
adenosine deaminase 2-like	59.4899	1.09162	1.0553	1.03442	0.300939	0.829595
adenosine receptor A1-like	99.8179	1.07479	0.57701	1.86269	0.0625065	0.55463
adenosine receptor A2b-like	132.037	0.301829	0.702276	0.429787	0.66735	0.953796
adenosine receptor A3-like	60.5685	1.01281	0.672043	1.50707	0.131793	0.675399
adenosylhomocysteinase-like 1	10.3361	0.493438	0.886139	0.556841	0.577636	0.928775
adenosylhomocysteinase B-like	190.651	1.2954	0.639153	2.02675	0.0426883	0.505412
adenylate cyclase	16.8135	1.4043	1.05568	1.33023	0.183444	0.7427
adenylate cyclase type 2-like	400.603	-0.273318	0.671875	-0.406798	0.684156	0.95726
adenylate cyclase type 5-like	14.642	0.145432	0.986569	0.147412	0.882807	0.98805
adenylate cyclase type 9-like	9.74221	-0.0726606	1.11837	-0.0649698	0.948198	0.991938
adenylate kinase 8-like	9.45862	-1.21573	1.11685	-1.08853	0.276359	0.815455
adenylate kinase 9-like	47.505	0.227294	0.559745	0.406066	0.684694	0.95726
adenylate kinase isoenzyme 6-like	24.6797	-0.712279	1.31895	-0.540035	0.589173	0.932969
adenylosuccinate lyase-like	41.81	2.35934	1.76201	1.339	0.18057	0.740865
adenylosuccinate synthetase isozyme 1-like	109.538	0.0149191	0.490254	0.0304314	0.975723	0.996235
adenylyl cyclase-associated protein 1-like	5.49417	-0.0948735	1.01804	-0.0931925	0.925751	0.990067
adhesion G-protein coupled receptor D1-like	915.638	-1.08369	0.677464	-1.59962	0.109682	0.649111
adhesion G protein-coupled receptor A3-like	6.85839	1.41106	1.35945	1.03796	0.299289	0.829176
adhesion G protein-coupled receptor B1-like	12.7227	-0.246166	1.1843	-0.207858	0.83534	0.987622
adhesion G protein-coupled receptor B3-like	85.4256	-0.822483	0.604493	-1.36062	0.173635	0.736474
adhesion G protein-coupled receptor E2-like	342.109	-0.88229	0.886089	-0.995713	0.31939	0.837028
adhesion G protein-coupled receptor E3-like	15.4931	0.346896	1.01063	0.343247	0.731412	0.964508
adhesion G protein-coupled receptor L2-like	239.991	-1.25589	0.580943	-2.16182	0.0306324	0.46572
adhesion G protein-coupled receptor L3-like	189.644	0.542387	0.487743	1.11203	0.266124	0.805971
adhesive plaque matrix protein-like	5.79063	1.16515	2.16513	0.538142	0.590479	0.932969
adhesive plaque matrix protein 2-like	294.265	0.557424	0.505745	1.10218	0.270382	0.811654
adipocyte plasma membrane-associated protein-like	11.7734	-0.351632	0.897729	-0.391691	0.695287	0.959237
adipolin-like	29.2485	4.40325	1.33899	3.28849	0.00100726	0.122643
adiponectin receptor protein-like	110.659	-0.0329011	0.624659	-0.0526705	0.957994	0.991997
ADP-dependent glucokinase-like	65.981	-0.416486	0.544196	-0.765324	0.444079	0.89182
ADP-ribosyl-[dinitrogen reductase] glycohydrolase-like	130.112	-0.12764	0.369167	-0.345751	0.72953	0.963561
ADP-ribosylation factor-binding protein GGA1-like	4.81795	-1.57676	1.38197	-1.14095	0.25389	0.798339
ADP-ribosylation factor-like protein 1	7.74494	-1.19005	1.14056	-1.04339	0.296767	0.828554
ADP-ribosylation factor-like protein 4C	17.6483	-0.448497	0.765958	-0.585537	0.558186	0.926162
ADP-ribosylation factor-like protein 6-interacting protein 1	107.278	0.823309	0.527335	1.56126	0.118461	0.656804
ADP-ribosylation factor 2	29.7622	0.860903	0.719394	1.19671	0.231421	0.778155
ADP-ribosylation factor 4	55.9709	-0.115335	0.620211	-0.18596	0.852476	0.98805
ADP-ribosylation factor 6	9.18645	1.26599	1.07929	1.17298	0.240804	0.78533
ADP-ribosylation factor GTPase-activating protein 2-like	10.6853	2.66653	1.21443	2.1957	0.0281133	0.459629
ADP-ribosylhydrolase ARH1-like	15.8523	0.157917	0.670958	0.23536	0.813929	0.986103
advillin-like	47.1562	-1.21664	1.48286	-0.820467	NA	NA
afadin-like	41.97	-0.179211	0.479513	-0.373734	0.708602	0.960944
AKT-interacting protein homolog A-like	25.0505	0.845438	0.894669	0.944973	0.344673	0.852495
alanine--tRNA ligase	6.63981	-0.951637	1.21029	-0.786288	0.431699	0.890625
alcohol dehydrogenase class-3 chain H-like	9.24858	1.10533	1.13951	0.970002	0.332046	0.846151
aldehyde dehydrogenase	34.8182	1.02436	0.681184	1.5038	0.132633	0.677069
aldehyde dehydrogenase family 3 member B2-like	51.0423	-0.0924409	0.755141	-0.122415	0.90257	0.988219
all-trans-retinol 13	182.328	0.431599	0.631682	0.683254	0.494446	0.907843
all trans-polyprenyl-diphosphate synthase PDSS1-like	21.0109	0.517758	1.31609	0.393405	0.694021	0.95885
allene oxide synthase-lipoxygenase protein-like	7.98198	0.970906	1.02416	0.947999	0.34313	0.852007
allograft inflammatory factor 1-like	15.4579	-0.451136	0.66855	-0.674798	0.499804	0.910173
alpha-(1	84.1526	1.47984	1.26385	1.1709	0.24164	0.785365
alpha-1	114.283	0.309834	0.399103	0.776326	0.437556	0.891377
alpha-2A adrenergic receptor-like	88.6441	-0.928509	0.85717	-1.08323	0.278708	0.816092
alpha-2C adrenergic receptor-like	11.4816	0.73689	1.25499	0.587166	0.557092	0.926162
alpha-2Db adrenergic receptor-like	157.77	1.64737	0.880684	1.87056	0.0614061	0.55003
alpha-actinin	28.4378	0.789386	0.663543	1.18965	0.234183	0.781576
alpha-amylase-like	12.507	-3.9985	1.85861	-2.15134	0.0314494	0.46572
alpha-galactosidase A-like	26.694	-0.31531	0.752395	-0.419076	0.675161	0.955485
alpha-ketoglutarate-dependent dioxygenase alkB homolog 3-like	44.8753	0.2221	0.752647	0.295092	0.767924	0.976703
alpha-ketoglutarate-dependent dioxygenase alkB homolog 7	240.886	0.544065	0.706503	0.770082	0.441251	0.891377
alpha-L-fucosidase-like	133.34	-0.323195	0.533618	-0.605668	0.544735	0.921807
alpha-mannosidase 2x-like	116.731	0.641808	0.598651	1.07209	0.283679	0.817569
alpha-methylacyl-CoA racemase-like	5.89225	2.69671	1.48236	1.8192	0.0688813	0.572866
alpha-N-acetylgalactosamine-specific lectin-like	172.889	0.232862	0.527592	0.441369	0.658946	0.952632
alpha-N-acetylgalactosaminidase-like	244.305	0.169233	0.495996	0.341198	0.732955	0.964673
alpha-N-acetylglucosaminidase-like	20.9496	0.72276	0.875336	0.825694	0.408977	0.883996
alpha-protein kinase vwkA-like	11.1524	0.264434	0.818747	0.322974	0.746715	0.970093
alpha-taxilin-like	37.4453	0.255462	0.68481	0.37304	0.709118	0.961132
alpha-tocopherol transfer protein-like	216.367	0.570052	0.785854	0.725392	0.468212	0.901462
alpha-tubulin N-acetyltransferase-like	27.3249	1.95836	1.8182	1.07709	0.281441	0.816551
alpha/beta hydrolase domain-containing protein 17B-like	6.0245	1.7007	1.22142	1.39239	0.163803	0.720759
amine sulfotransferase-like	40.884	-1.09297	1.04703	-1.04387	0.296545	0.828284
amino acid transporter heavy chain SLC3A1-like	94.1594	0.27138	0.590937	0.459236	0.646065	0.949034
aminoacyl tRNA synthase complex-interacting multifunctional protein 2-like	6.44619	1.8656	1.40994	1.32318	0.185776	0.742986
aminopeptidase Ey-like	6.112	2.03408	1.28125	1.58758	0.112381	0.653554
aminopeptidase N-like	8.71887	-0.22451	1.39343	-0.16112	0.871999	0.98805
ammonium transporter Rh type A-like	63.7156	1.21274	1.47366	0.822945	0.41054	0.883996
amyloid-beta precursor-like protein	5.1651	1.67576	1.40146	1.19572	0.231804	0.778403
amyloid-beta precursor protein-like	9.78375	1.49921	0.77808	1.92681	0.0540035	0.536627
amyloid protein-binding protein 2-like	64.2128	0.515858	0.565989	0.911427	0.36207	0.865651
androgen-induced gene 1 protein-like	29.4992	1.30234	0.924465	1.40875	0.158908	0.716122
androglobin-like	19.6997	-0.0662151	0.67028	-0.0987872	0.921307	0.990067
angiomotin-like	19.344	1.16617	0.787391	1.48105	0.138593	0.6867
angiopoietin-1 receptor-like	44.2859	0.102174	0.879691	0.116148	0.907535	0.988802
angiopoietin-2-like	52.5113	0.138708	0.485222	0.285864	0.774982	0.978152
angiopoietin-4-like	9.81819	-0.451503	1.22356	-0.369007	0.712122	0.962685
angiopoietin-related protein 6-like	26.0776	-0.471426	0.723413	-0.651668	0.514615	0.914578
angiotensin-converting enzyme-like	11.8018	-1.11772	0.95699	-1.16795	0.242825	0.786491
ankycorbin-like	210.376	-0.735653	1.08493	-0.678065	0.49773	0.909755
ankyrin-1-like	492.468	1.39052	0.658484	2.1117	0.0347125	0.479485
ankyrin-3-like	317.26	-0.0736327	0.657704	-0.111954	0.91086	0.988802
ankyrin and armadillo repeat-containing protein-like	133.099	-0.349083	0.689432	-0.506335	0.612622	0.938663
ankyrin homolog	44.4106	-0.990791	0.564633	-1.75475	0.0793015	0.607701
ankyrin repeat	7.79884	-0.217831	1.25517	-0.173547	0.862222	0.98805
ankyrin repeat and KH domain-containing protein 1-like	34.4282	0.252189	0.45144	0.558633	0.576412	0.928775
ankyrin repeat and MYND domain-containing protein 1-like	8.21005	0.261213	0.951651	0.274484	0.783713	0.979432
ankyrin repeat and SAM domain-containing protein 3-like	222.992	-0.451503	0.973059	-0.464003	0.642645	0.948887
ankyrin repeat and SOCS box protein 3-like	18.2893	0.56554	1.03179	0.548115	0.583613	0.931336
ankyrin repeat and SOCS box protein 8-like	22.5955	1.06429	0.858297	1.24	0.214976	0.767496
ankyrin repeat and SOCS box protein 9-like	71.7358	-0.0714084	0.479262	-0.148997	0.881556	0.98805
ankyrin repeat and sterile alpha motif domain-containing protein 1B-like	14.0824	0.570095	0.96525	0.590619	0.554776	0.926162
ankyrin repeat domain-containing protein 12-like	52.4717	0.465574	0.587756	0.792122	0.42829	0.888809
ankyrin repeat domain-containing protein 17-like	7.58652	0.00364712	0.939186	0.00388327	0.996902	0.999401
ankyrin repeat domain-containing protein 26-like	12.4281	0.56062	0.803731	0.697522	0.485476	0.906175
ankyrin repeat domain-containing protein 27-like	41.9787	-2.45897	1.04172	-2.36048	0.0182511	0.377941
ankyrin repeat domain-containing protein 29-like	102.569	-0.370349	0.577041	-0.641806	0.520999	0.914578
ankyrin repeat domain-containing protein 46-like	3.73244	-0.747736	1.21314	-0.616364	0.537654	NA
ankyrin repeat domain-containing protein 50-like	431.516	-0.122605	0.589033	-0.208146	0.835115	0.987622
ankyrin repeat domain-containing protein 55-like	25.4371	0.978109	0.753973	1.29727	0.194537	0.746255
ankyrin repeat domain-containing protein 6-like	146.307	1.17712	0.69447	1.69499	0.0900773	0.617455
ankyrin repeat domain-containing protein 60-like	9.41308	-0.501466	0.822175	-0.609927	0.54191	0.92053
annexin-B12-like	5.33358	-0.277836	1.84793	-0.15035	0.880489	0.98805
annexin A3-like	21.4113	-0.459135	0.792925	-0.579039	0.562563	0.926746
annexin A4-like	10.796	0.201958	0.792762	0.254753	0.798914	0.981476
annexin A7-like	11.9409	2.41643	1.31673	1.83518	0.0664787	0.569553
annulin-like	13.5185	0.138364	0.914895	0.151235	0.87979	0.98805
anoctamin-2-like	47.8387	-0.248759	1.24799	-0.199327	0.842007	0.987622
anoctamin-7-like	199.181	-0.198626	0.649359	-0.30588	0.759696	0.974597
anoctamin-8-like	108.932	0.298369	0.583503	0.511341	0.609112	0.937761
anti-apoptotic protein NR13-like	10.7386	0.364269	0.902134	0.403786	0.68637	0.957404
antichymotrypsin-2-like	19.6469	1.07984	0.888713	1.21506	0.224342	0.771974
AP-1 complex subunit gamma-1-like	14.6394	1.31953	1.15908	1.13843	0.25494	0.798415
AP-1 complex subunit sigma-2-like	10.7025	1.97535	1.4721	1.34186	0.179642	0.740192
AP-2 complex subunit mu	7.12429	1.13965	0.873126	1.30525	0.191809	0.746255
AP-2 complex subunit sigma	19.6287	1.55698	1.1489	1.35519	0.175358	0.736981
AP-3 complex subunit beta-2-like	3.67656	2.97472	1.66122	1.79069	0.0733431	NA
AP-3 complex subunit delta-1-like	10.1074	-0.162689	0.727883	-0.22351	0.823139	0.986945
aplysianin-A-like	14.2599	1.4099	1.00261	1.40623	0.159657	0.71624
APOBEC1 complementation factor-like	25.6774	-0.693173	1.05944	-0.654281	0.512931	0.914578
apolipoprotein(a)-like	47.8746	1.16475	0.59686	1.95146	0.0510024	0.534934
apoptosis-inducing factor 3-like	6.92503	1.44768	1.25452	1.15397	0.248511	0.792288
apoptosis-resistant E3 ubiquitin protein ligase 1-like	7.05595	0.379763	0.918328	0.413538	0.679213	0.956409
apoptosis-stimulating of p53 protein 1-like	20.745	-0.157696	0.885623	-0.178062	0.858674	0.98805
apoptotic chromatin condensation inducer in the nucleus-like	16.8212	-0.936303	0.675486	-1.38612	0.165711	0.722547
aquaporin-1-like	79.5778	0.183028	0.743624	0.24613	0.805582	0.984107
aquaporin-10-like	11.0305	-0.829947	0.871112	-0.952744	0.34072	0.851204
aquaporin-11-like	164.766	0.731468	0.514409	1.42196	0.155039	0.707412
aquaporin AQPAn.G-like	98.0272	1.29742	1.00546	1.29037	0.196921	0.750633
archaemetzincin-2-like	164.798	-0.812024	0.605478	-1.34113	0.179878	0.740576
arf-GAP domain and FG repeat-containing protein 1-like	18.6729	1.22149	1.35019	0.904675	0.365637	0.86633
arg8-vasotocin receptor-like	16.7805	-0.692536	1.18869	-0.582606	0.560158	0.92657
arginine and glutamate-rich protein 1-like	10.408	-0.647299	0.673798	-0.960673	0.336717	0.849173
arginine kinase-like	27.1867	0.199841	0.691217	0.289115	0.772493	0.978075
arginine/serine-rich coiled-coil protein 2-like	24.9998	0.687542	0.708121	0.970939	0.331579	0.846151
arginine/serine-rich protein PNISR-like	16.5885	0.615901	0.836539	0.736249	0.461579	0.897479
arginyl-tRNA--protein transferase 1-like	72.8446	0.923447	0.858511	1.07564	0.282089	0.816551
armadillo-like helical domain-containing protein 3	20.7329	-1.63416	0.968075	-1.68805	0.0914014	0.617916
armadillo repeat-containing protein 10-like	12.4365	-0.21338	0.873783	-0.244202	0.807074	0.984107
arrestin domain-containing protein 17-like	185.866	0.152671	0.656398	0.232589	0.816081	0.986781
arrestin domain-containing protein 3-like	344.922	0.00282256	0.646142	0.00436833	0.996515	0.999401
arrestin domain-containing protein 4-like	8.81393	0.11001	0.79157	0.138977	0.889468	0.98805
aryl hydrocarbon receptor nuclear translocator homolog	46.6188	-1.30189	1.06308	-1.22464	0.220711	0.771076
arylacetamide deacetylase-like	123.303	0.683301	0.87508	0.780844	0.434894	0.891343
arylsulfatase B-like	131.886	0.0878781	0.771052	0.113972	0.90926	0.988802
arylsulfatase I-like	67.5046	0.301609	0.544312	0.554111	0.579503	0.929877
ashwin-like	121.296	-1.18782	0.840632	-1.41301	0.157653	0.714874
asparagine--tRNA ligase	18.3155	-0.764825	0.749042	-1.02107	0.307221	0.833373
asparagine-rich protein-like	7.6624	-1.77888	1.36238	-1.30571	0.19165	0.746255
aspartate	11.8756	0.0402543	0.765288	0.0526002	0.95805	0.991997
aspartate--tRNA ligase	8.81691	0.566082	1.00337	0.564179	0.572633	0.928775
aspartate dehydrogenase domain-containing protein-like	12.4018	-1.54516	0.945874	-1.63358	0.102346	0.640254
aspartyl aminopeptidase-like	6.66186	1.77053	1.26606	1.39845	0.161977	0.718035
aspartyl/asparaginyl beta-hydroxylase-like	288.031	-0.920846	0.548682	-1.67829	0.0932913	0.623364
AT-rich interactive domain-containing protein 4A-like	46.6587	-0.305481	0.564627	-0.541032	0.588485	0.932969
ataxin-2 homolog	25.69	1.66543	1.36529	1.21984	0.222525	0.771076
ataxin-3-like	143.176	-0.321421	0.697133	-0.461061	0.644755	0.949034
ATP-binding cassette sub-family C member 3-like	631.74	0.245513	0.417763	0.587684	0.556744	0.926162
ATP-binding cassette sub-family C member 4-like	15.4921	0.35951	0.95702	0.375655	0.707173	0.960873
ATP-binding cassette sub-family C member 5-like	106.64	-0.0647332	0.57986	-0.111636	0.911112	0.988802
ATP-binding cassette sub-family C member 9-like	72.6611	-1.37796	0.692295	-1.99042	0.0465445	0.523128
ATP-binding cassette sub-family D member 1-like	57.287	-0.0574756	0.631144	-0.0910657	0.92744	0.990067
ATP-binding cassette sub-family D member 3-like	41.1959	-1.1554	1.0061	-1.1484	0.250803	0.793183
ATP-binding cassette sub-family E member 1-like	16.9067	1.77622	1.42435	1.24703	0.212385	0.767226
ATP-binding cassette sub-family F member 1-like	9.94511	-0.190641	0.717356	-0.265755	0.790428	0.979432
ATP-binding cassette sub-family F member 2-like	67.5363	-0.216994	0.672956	-0.322449	0.747112	0.970093
ATP-binding cassette sub-family G member 5-like	52.7155	-1.09903	0.73023	-1.50504	0.132313	0.675959
ATP-dependent DNA helicase pif1-like	15.0707	-0.129129	1.7865	-0.0722803	0.942379	0.991653
ATP-dependent DNA helicase Q1-like	9.51276	0.206484	1.40294	0.147179	0.882991	0.98805
ATP-dependent DNA helicase Q5-like	152.132	-2.57084	0.820399	-3.13364	0.0017265	0.146433
ATP-dependent DNA helicase RecQ-like	196.285	1.42055	0.58141	2.44328	0.0145545	0.354543
ATP-dependent DNA/RNA helicase DHX36-like	8.91525	6.69892	1.77555	3.77287	0.000161378	0.0558027
ATP-dependent RNA helicase DDX19A-like	212.229	0.146477	0.673167	0.217594	0.827745	0.987545
ATP-dependent RNA helicase DDX19B-like	47.0119	-1.67566	0.577511	-2.90151	0.00371363	0.214185
ATP-dependent RNA helicase DDX24-like	7.43526	-0.25196	0.828074	-0.304273	0.76092	0.974683
ATP-dependent RNA helicase DDX3X-like	19.3827	0.543841	0.779949	0.697278	0.485629	0.906175
ATP-dependent RNA helicase DDX42-like	81.4866	-0.418974	0.598602	-0.69992	0.483977	0.906175
ATP-dependent RNA helicase DDX54-like	7.44283	-0.66028	1.04546	-0.631568	0.52767	0.915194
ATP-dependent RNA helicase DHX58-like	68.7729	0.98162	0.710292	1.382	0.166973	0.724652
ATP-dependent RNA helicase DHX8-like	12.2804	-0.799055	0.963578	-0.829258	0.406958	0.883144
ATP-dependent RNA helicase glh-1-like	48.0298	-1.62953	0.626845	-2.59958	0.00933378	0.305009
ATP-dependent RNA helicase me31b-like	9.88267	0.135286	0.743535	0.181949	0.855623	0.98805
ATP-dependent translocase ABCB1-like	30.7524	-0.200596	0.769879	-0.260555	0.794436	0.980182
ATP synthase lipid-binding protein	16.1323	1.70525	0.707905	2.40887	0.0160019	0.360318
ATP synthase subunit alpha	10.0935	1.09284	0.846346	1.29125	0.196619	0.750633
ATP synthase subunit beta	63.064	1.11904	0.444875	2.51541	0.0118893	0.328454
ATP synthase subunit d	13.1731	0.223616	0.69144	0.323406	0.746388	0.970093
ATP synthase subunit gamma	4.49434	1.46794	1.20874	1.21444	0.224579	0.771974
ATPase family AAA domain-containing protein 2-like	32.1624	-2.02589	0.979719	-2.06783	0.0386564	0.496138
ATPase family AAA domain-containing protein 5-like	7.73335	0.377565	1.03632	0.364332	0.71561	0.962708
ATPase MORC2-like	37.5728	-0.990128	0.502849	-1.96904	0.0489488	0.529537
atrial natriuretic peptide-converting enzyme-like	12.0954	1.46848	1.33631	1.09891	0.271808	0.811654
atrial natriuretic peptide receptor 1-like	295.748	-0.352955	0.515164	-0.685131	0.493261	0.907704
atrial natriuretic peptide receptor 2-like	4.49611	-0.823458	1.78986	-0.460068	0.645467	0.949034
autism susceptibility gene 2 protein-like	13.6024	0.450427	0.926053	0.486394	0.626688	0.943818
autocrine proliferation repressor protein A-like	21.8156	-1.12352	0.805387	-1.39501	0.163014	0.720759
autophagy-related protein 9A-like	10.3648	-1.45772	0.858195	-1.69858	0.0893976	0.617455
axin interactor	26.2495	0.116305	0.952827	0.122063	0.902849	0.988219
axoneme-associated protein mst101(2)-like	6.29771	-2.19709	1.26718	-1.73384	0.0829458	0.612569
B-box type zinc finger protein ncl-1-like	10.0386	1.82513	0.944487	1.9324	0.0533104	0.536627
B-cell lymphoma 6 protein-like	112.613	0.971528	0.398197	2.43982	0.0146947	0.354543
B-cell lymphoma/leukemia 10-like	65.4012	-0.160341	0.511455	-0.3135	0.753901	0.97202
B-cell lymphoma/leukemia 11A-like	19.8723	-0.480127	0.847095	-0.566793	0.570855	0.928775
B-cell receptor-associated protein 31-like	37.3814	0.870119	0.996428	0.873238	0.382533	0.879119
B-cell receptor CD22-like	15.6236	-1.06325	1.01838	-1.04406	0.296457	0.828284
B-cell scaffold protein with ankyrin repeats-like	194.157	1.45797	0.944865	1.54304	0.122821	0.661955
b(0	485.348	-0.237673	0.391157	-0.607614	0.543444	0.921156
bactericidal permeability-increasing protein-like	221.499	0.150582	1.19147	0.126383	0.899429	0.988219
baculoviral IAP repeat-containing protein 2-like	5.32589	-1.4133	1.64263	-0.860386	0.389577	0.879926
baculoviral IAP repeat-containing protein 3-like	10.3075	-0.419375	1.37438	-0.305137	0.760262	0.974645
baculoviral IAP repeat-containing protein 7-A-like	11.2869	2.64245	2.03197	1.30044	0.19345	0.746255
baculoviral IAP repeat-containing protein 7-B-like	202.285	-0.255061	0.411548	-0.61976	0.535416	0.917477
baculoviral IAP repeat-containing protein 7-like	315.257	0.284447	0.429886	0.661679	0.508177	0.912582
baculoviral IAP repeat-containing protein 8-like	18.2207	0.310237	0.914811	0.339127	0.734514	0.965395
balbiani ring protein 1-like	13.1657	0.995407	0.980669	1.01503	0.310092	0.834548
band 3 anion transport protein-like	151.273	-0.655396	0.669623	-0.978754	0.327702	0.844988
band 4.1-like protein 2	131.473	-0.384635	0.421533	-0.912467	0.361523	0.865651
band 4.1-like protein 3	59.038	-0.749477	0.441019	-1.69942	0.08924	0.617455
band 4.1-like protein 5	11.8995	0.310719	0.787549	0.394539	0.693183	0.95885
band 7 protein AAEL010189-like	77.2449	-0.298302	0.597888	-0.498925	0.617832	0.941642
BAR/IMD domain-containing adapter protein 2-like	217.549	-0.539362	0.573265	-0.940859	0.346777	0.854916
barrier-to-autointegration factor 1-like	10.0494	0.0276556	1.17637	0.0235093	0.981244	0.997088
basal body-orientation factor 1-like	8.47339	0.012172	0.91854	0.0132514	0.989427	0.998992
basement membrane-specific heparan sulfate proteoglycan core protein-like	65.4215	-0.265148	0.613356	-0.43229	0.665531	0.953796
basic helix-loop-helix ARNT-like protein 1	47.2813	-1.80195	0.865125	-2.08287	0.0372628	0.490987
basic immunoglobulin-like variable motif-containing protein	12.8405	1.07871	1.47881	0.729443	0.465731	0.898524
basic phospholipase A2-like	9.88629	1.67378	0.950681	1.76061	0.0783039	0.604282
basic proline-rich protein-like	26.3623	-0.476215	1.19934	-0.397065	0.69132	0.95885
basic salivary proline-rich protein 3-like	19.6413	-0.908797	0.997753	-0.910844	0.362378	0.865651
basigin-like	24.3504	-0.0555588	0.634916	-0.0875058	0.930269	0.99053
BBSome complex member BBS2-like	23.1752	3.08782	1.40386	2.19953	0.0278405	0.456552
BBSome complex member BBS5-like	14.7827	-0.0928104	1.33559	-0.0694904	0.944599	0.991653
BCAS3 microtubule associated cell migration factor-like	35.4391	-0.612563	0.869712	-0.704329	0.481228	0.904486
bcl-2-like protein 1	11.377	0.664569	0.771669	0.86121	0.389122	0.879826
bcl-2 homologous antagonist/killer-like	20.3829	-0.25085	1.4418	-0.173984	0.861878	0.98805
BCL2/adenovirus E1B 19 kDa protein-interacting protein 3-like	8.79176	1.40694	1.18933	1.18297	0.236822	0.782778
BDNF/NT-3 growth factors receptor-like	32.7127	-0.340283	1.15825	-0.293791	0.768917	0.976703
BEN domain-containing protein 3-like	9.20704	0.560214	1.1367	0.492845	0.622122	0.942612
BET1-like protein	89.1542	-0.25616	0.761459	-0.336406	0.736564	0.966649
beta	39.7954	-0.33909	0.860961	-0.39385	0.693692	0.95885
beta-1	1993.39	0.42693	0.302567	1.41103	0.158237	0.715685
beta-alanine-activating enzyme-like	12.2077	0.551262	1.37427	0.401132	0.688323	0.958434
beta-arrestin-1-like	11.0145	-1.40311	1.1508	-1.21925	0.222748	0.771076
beta-glucuronidase-like	25.9497	1.42479	0.657888	2.16571	0.0303335	0.46572
beta-hexosaminidase subunit beta-like	27.7409	1.06037	0.882213	1.20194	0.229386	0.776628
beta-lactamase-like protein 2	14.8606	-1.60916	0.856873	-1.87794	0.0603894	0.55003
beta-lactamase domain-containing protein 2-like	440.909	-0.362853	0.460755	-0.787518	0.430979	0.890587
beta-sarcoglycan-like	10.8946	-0.0174102	1.45553	-0.0119615	0.990456	0.998992
beta-ureidopropionase-like	503.814	-0.686555	0.591118	-1.16145	0.245458	0.789573
betaine--homocysteine S-methyltransferase 1-like	23.5046	0.698596	1.14862	0.608206	0.543051	0.921011
BICD family-like cargo adapter 1	9.32157	3.2515	1.1367	2.86048	0.00422995	0.222245
bifunctional 3'-5' exonuclease/ATP-dependent helicase WRN-like	113.037	-0.226568	0.539384	-0.420049	0.67445	0.955301
bifunctional 3'-phosphoadenosine 5'-phosphosulfate synthase-like	30.0551	-0.087824	0.759279	-0.115668	0.907916	0.988802
bifunctional apoptosis regulator-like	4.97313	1.03726	1.58344	0.655068	0.512424	0.914578
bifunctional arginine demethylase and lysyl-hydroxylase JMJD6-A-like	50.7941	-0.000692152	0.549695	-0.00125916	0.998995	0.999748
bifunctional arginine demethylase and lysyl-hydroxylase psr-1-like	55.0308	0.760864	0.962146	0.790799	0.429061	0.888809
bifunctional glutamate/proline--tRNA ligase-like	15.323	-1.06702	0.747738	-1.42699	0.153582	0.704751
bifunctional peptidase and (3S)-lysyl hydroxylase Jmjd7-like	19.3947	-0.533446	0.598259	-0.891664	0.372573	0.87225
biogenesis of lysosome-related organelles complex 1 subunit 6-like	201.72	-1.06566	0.915956	-1.16344	0.244649	0.789573
BMP-binding endothelial regulator protein-like	10.0801	0.337047	1.11729	0.301665	0.762907	0.975848
bombesin receptor subtype-3-like	98.5997	-1.42858	0.761834	-1.87519	0.0607671	0.55003
bone morphogenetic protein 1-like	185.078	-0.949874	0.531785	-1.7862	0.0740672	0.593169
bone morphogenetic protein 2-like	19.5539	-0.0478165	1.08637	-0.0440151	0.964892	0.993735
bone morphogenetic protein 7-like	13.5767	-2.50118	0.949893	-2.63311	0.00846059	0.302502
bone morphogenetic protein receptor type-2-like	53.5993	-0.397217	0.849755	-0.467449	0.640178	0.947986
borealin-like	23.872	-1.34639	1.16498	-1.15573	0.247794	0.792065
BOS complex subunit ncln-like	4.34353	1.21288	1.56897	0.773042	0.439498	NA
Bprotein-1-related complex subunit 7-like	19.215	1.64869	0.946773	1.74138	0.0816175	0.612569
branched-chain alpha-ketoacid dehydrogenase kinase-like	8.04627	0.616607	1.11001	0.555499	0.578553	0.929616
breast cancer type 2 susceptibility protein homolog	20.5072	-2.23182	1.05659	-2.11228	0.0346624	0.479485
brevican core protein-like	67.8194	1.06045	0.856918	1.23752	0.215895	0.767496
bridge-like lipid transfer protein family member 3B	20.8212	0.117115	1.09048	0.107398	0.914473	0.989615
BRISC complex subunit Abraxas 2-like	11.9346	-0.462673	0.794012	-0.582703	0.560093	0.92657
BRO1 domain-containing protein BROX-like	8.86038	0.999636	0.990711	1.00901	0.312971	0.834548
bromodomain-containing protein 3-like	34.913	-0.451916	0.564767	-0.800181	0.423606	0.888064
bromodomain-containing protein 8-like	7.26738	0.727962	0.965959	0.753616	0.45108	0.89581
bromodomain-containing protein DDB_G0270170-like	3.7135	5.46396	2.31344	2.36184	0.0181846	NA
bromodomain adjacent to zinc finger domain protein 1A-like	15.1495	0.0739276	0.665156	0.111143	0.911503	0.988802
bromodomain adjacent to zinc finger domain protein 2B-like	13.4508	0.187615	0.663999	0.282553	0.777519	0.979078
BSD domain-containing protein 1-like	4.63356	0.31971	0.988346	0.323479	0.746332	0.970093
BTB and MATH domain-containing protein 38-like	134.842	-0.799763	0.537477	-1.48799	0.136753	0.682843
BTB/POZ domain-containing protein 16-like	17.8978	0.376007	1.92933	0.19489	0.845479	0.98805
BTB/POZ domain-containing protein 17-like	21.3939	0.976151	0.677163	1.44153	0.149434	0.699149
BTB/POZ domain-containing protein 2-like	170.384	0.550508	0.711515	0.773712	0.439101	0.891377
BTB/POZ domain-containing protein 6-A-like	10.5086	-0.972575	1.46909	-0.662027	0.507954	0.912582
BTB/POZ domain-containing protein 6-like	117.093	-0.587022	0.685912	-0.855827	0.392093	0.881902
BTB/POZ domain-containing protein 7-like	712.149	0.63887	0.752302	0.84922	0.395759	0.881902
BTB/POZ domain-containing protein 8-like	11.2428	-1.87059	1.33443	-1.40179	0.160979	0.717097
BTB/POZ domain-containing protein kctd15-like	15.0708	0.784316	1.05937	0.74036	0.459082	0.89728
BTB/POZ domain-containing protein KCTD7-like	395.506	-0.20573	0.924446	-0.222544	0.823891	0.986945
C-Jun-amino-terminal kinase-interacting protein 1-like	31.7228	0.356134	0.764678	0.465731	0.641408	0.947986
C-Jun-amino-terminal kinase-interacting protein 4-like	14.2757	-0.0778601	0.794885	-0.0979514	0.921971	0.990067
C-Maf-inducing protein-like	9.19281	0.823098	0.953399	0.863331	0.387956	0.879798
c-Myc-binding protein-like	8.13806	0.949841	0.876984	1.08308	0.278775	0.816092
C-terminal-binding protein-like	6.63231	0.541464	1.25539	0.431311	0.666242	0.953796
C-type lectin domain family 10 member A-like	25.3618	2.26927	1.37453	1.65094	NA	NA
C-type lectin domain family 3 member A-like	14.5606	-2.39675	1.1074	-2.16431	0.0304405	0.46572
C-type lectin domain family 4 member E-like	6.95227	2.60043	1.51506	1.71639	0.0860916	0.612569
C2 domain-containing protein 3-like	47.612	0.199593	0.755045	0.264345	0.791514	0.979432
C3 and PZP-like alpha-2-macroglobulin domain-containing protein 8	77.1437	1.50071	1.05018	1.429	0.153004	0.704751
cadherin-87A-like	56.7549	1.49171	0.644649	2.31399	0.0206685	0.393025
cadherin-like and PC-esterase domain-containing protein 1	9.86413	-3.13545	2.07935	-1.5079	NA	NA
cadherin EGF LAG seven-pass G-type receptor 2-like	42.8328	-1.6398	0.701836	-2.33644	0.0194682	0.389589
calcineurin B homologous protein 1-like	131.633	1.06411	0.701985	1.51586	0.129556	0.672219
calcitonin gene-related peptide type 1 receptor-like	16.4294	0.621797	1.17724	0.528181	0.597374	0.934789
calcium-activated chloride channel regulator 4-like	5.43395	2.38435	1.24583	1.91386	0.0556378	0.541306
calcium-activated potassium channel slowpoke-like	104.992	1.71204	0.642853	2.66319	0.00774037	0.289164
calcium-binding and coiled-coil domain-containing protein 2-like	38.2313	-1.22942	0.799947	-1.53688	0.124322	0.665109
calcium-binding mitochondrial carrier protein SCaMC-2-like	23.2404	-0.0456227	0.961006	-0.0474739	0.962136	0.992632
calcium-independent phospholipase A2-gamma-like	132.187	-0.0513086	0.711275	-0.0721361	0.942494	0.991653
calcium-independent protein kinase C-like	17.9379	-1.88528	0.844252	-2.23308	0.0255434	0.437034
calcium-responsive transcription factor-like	13.5975	-1.74597	0.914302	-1.90962	0.0561822	0.541306
calcium-transporting ATPase sarcoplasmic/endoplasmic reticulum type-like	5.51915	0.0629374	1.19565	0.0526385	0.95802	0.991997
calcium-transporting ATPase type 2C member 1-like	8.07625	0.529885	1.01279	0.523195	0.600839	0.937029
calcium permeable stress-gated cation channel 1-like	61.4417	-0.388711	0.637603	-0.609644	0.542098	0.92053
calcium/calmodulin-dependent protein kinase kinase 2-like	8.90063	0.440629	0.982991	0.448254	0.65397	0.950548
calcium/calmodulin-dependent protein kinase type II delta chain-like	12.6368	-2.10534	1.08904	-1.93321	0.0532106	0.536627
calcyphosin-2-like	26.6658	-0.566232	0.820474	-0.690128	0.490114	0.906429
calcyphosin-like protein	6.29024	1.13569	0.996216	1.14	0.254284	0.798415
calmodulin	16.0142	0.10558	0.74895	0.140971	0.887893	0.98805
calmodulin-like	4876.81	-0.128224	1.00196	-0.127974	0.89817	0.988219
calmodulin-regulated spectrin-associated protein 1-B-like	16.212	-0.374668	1.04929	-0.357068	0.721041	0.962708
calnexin-like	8.23041	-1.36449	1.1276	-1.21008	0.226248	0.773058
calpain-15-like	180.814	0.0513722	0.73061	0.0703142	0.943944	0.991653
calpain-5-like	57.2415	0.767403	0.700279	1.09585	0.273143	0.814105
calpain-7-like	23.4899	3.62611	1.13123	3.20545	0.00134849	0.137565
calpain-9-like	7.47854	0.644545	0.906405	0.7111	0.477022	0.903347
calphotin-like	13.4012	3.50873	1.26423	2.77538	0.00551372	0.251755
calponin homology domain-containing protein DDB_G0272472-like	293.017	-0.132446	0.413999	-0.319918	0.74903	0.970093
calreticulin-like	349.393	-0.103554	0.492714	-0.210171	0.833535	0.987622
calsyntenin-1-like	80.2966	-0.948324	1.0251	-0.9251	0.354914	0.861728
calumenin-like	7.03575	-0.14172	0.968425	-0.146341	0.883652	0.98805
cAMP-dependent protein kinase catalytic subunit alpha	269.588	1.51463	0.569501	2.65958	0.00782376	0.290014
cAMP-regulated phosphoprotein 21-like	37.6365	-0.0077036	0.859452	-0.00896339	0.992848	0.999401
cAMP-responsive element-binding protein-like 2	6.43992	1.36897	1.11352	1.22941	0.218919	0.771076
cAMP-responsive element modulator-like	14.1514	-1.68154	1.07768	-1.56032	0.118684	0.656804
CAP-Gly domain-containing linker protein 1-like	43.2897	0.433206	0.781257	0.554499	0.579238	0.929877
cap-specific mRNA (nucleoside-2'-O-)-methyltransferase 1-like	71.6724	-1.69709	1.01643	-1.66965	0.0949888	0.626164
caprin-1-like	48.5871	0.599115	0.542677	1.104	0.269593	0.811654
carbohydrate deacetylase-like	37.5331	0.778458	0.610431	1.27526	0.202217	0.753803
carbohydrate sulfotransferase 1-like	133.405	0.365354	0.758789	0.481496	0.630164	0.946378
carbohydrate sulfotransferase 11-like	73.9897	1.21109	0.790648	1.53177	0.125578	0.666946
carbohydrate sulfotransferase 15-like	1200.47	-1.43459	0.66664	-2.15197	0.0313996	0.46572
carbohydrate sulfotransferase 8-like	73.358	0.600067	0.711163	0.843782	0.398791	0.88208
carbonic anhydrase-like	5.91497	0.0994109	0.885008	0.112328	0.910564	0.988802
carbonic anhydrase 1-like	78.2513	0.358075	0.472701	0.757509	0.448745	0.894139
carbonic anhydrase 14-like	10.5172	-5.42862	2.66301	-2.03853	0.041497	0.502473
carbonic anhydrase 2-like	56.7001	0.112937	0.7306	0.154581	0.877152	0.98805
carboxy-terminal kinesin 2-like	81.9265	-1.1232	1.31093	-0.856798	0.391557	0.881259
carboxylesterase 5A-like	6.99362	5.18724	1.73396	2.99156	0.00277553	0.185641
carboxypeptidase D-like	41.2273	0.549965	0.53521	1.02757	0.304152	0.83336
carboxypeptidase inhibitor SmCI-like	6.53211	0.127276	2.09215	0.0608349	0.951491	0.991938
carboxypeptidase N subunit 2-like	9.3929	-0.143667	1.15795	-0.12407	0.90126	0.988219
cardioacceleratory peptide receptor-like	18.3434	0.622374	0.799191	0.778754	0.436124	0.891377
carnitine O-palmitoyltransferase 1	51.0346	1.86755	0.674026	2.77073	0.005593	0.25237
carnosine synthase 1-like	94.6405	-0.507838	0.60527	-0.839026	0.401455	0.88208
carotenoid isomerooxygenase-like	36.68	0.620196	0.626076	0.990609	0.321877	0.838486
cartilage matrix protein-like	598.566	-0.504392	0.432266	-1.16686	0.243268	0.78715
casein kinase I	10.8627	-0.280964	1.01587	-0.276574	0.782107	0.979432
casein kinase I-like	17.1836	0.960421	0.710471	1.35181	0.176436	0.736981
caskin-2-like	28.4836	1.49403	1.19356	1.25175	0.210663	0.763986
caspase-3-like	911.244	0.281434	0.372357	0.75582	0.449757	0.895022
caspase-6-like	297.456	0.679554	0.585282	1.16107	0.245613	0.789685
caspase-7-like	281.233	0.0828075	0.446872	0.185305	0.85299	0.98805
caspase-8-like	5.13526	1.03899	1.25025	0.831027	0.405958	0.88208
caspase recruitment domain-containing protein 14-like	8.64627	0.278983	0.79918	0.349087	0.727024	0.963561
catenin beta-like	4.90178	3.56802	1.41197	2.52698	0.0115048	0.325415
cathepsin B-like	11.3722	1.79718	0.981875	1.83035	0.0671971	0.569553
cathepsin L-like	19.9926	0.317013	0.735947	0.430755	0.666647	0.953796
cation-dependent mannose-6-phosphate receptor-like	180.099	0.587795	0.519104	1.13233	0.257497	0.800016
cation-independent mannose-6-phosphate receptor-like	13.6815	2.42595	1.3458	1.80261	0.0714489	0.583574
CCHC-type zinc finger nucleic acid binding protein-like	41.8289	0.961324	0.582059	1.65159	0.0986179	0.630969
CCR4-NOT transcription complex subunit 4-like	6.40854	0.460923	0.888005	0.519055	0.603722	0.937302
CCR4-NOT transcription complex subunit 6-like	13.5119	0.0670877	0.74814	0.0896726	0.928547	0.990067
CCR4-NOT transcription complex subunit 7-like	11.9096	0.466032	1.33866	0.348134	0.727739	0.963561
CD109 antigen-like	10.681	0.32662	1.22514	0.266598	0.789779	0.979432
CD63 antigen-like	8.80892	7.43482	3.63657	2.04446	NA	NA
CD82 antigen-like	155.228	-2.72628	0.781086	-3.49037	0.00048235	0.0880959
cdc42 homolog	46.7173	0.280668	0.528741	0.530823	0.595541	0.934786
CDC42 small effector protein 2-like	78.228	1.26721	0.717655	1.76576	0.077436	0.600403
CDK2-associated and cullin domain-containing protein 1-like	80.9517	-0.880162	0.831884	-1.05803	0.29004	0.822307
CDK5 and ABL1 enzyme substrate 1-like	64.8625	1.11315	0.640617	1.73763	0.0822769	0.612569
CDP-diacylglycerol--inositol 3-phosphatidyltransferase-like	20.0202	3.01313	1.0089	2.98655	0.00282148	0.185641
cell adhesion molecule 2-like	12.2132	0.170335	0.89094	0.191185	0.848381	0.98805
cell adhesion molecule CEACAM1-like	42.3273	0.582215	0.470172	1.2383	0.215604	0.767496
cell adhesion molecule CEACAM5-like	22.3176	0.113511	0.729618	0.155576	0.876367	0.98805
cell adhesion molecule Dscam1-like	116.873	-1.97386	1.00589	-1.9623	0.0497281	0.531293
cell adhesion molecule Dscam2-like	56.0469	-0.239867	0.957048	-0.250632	0.802099	0.983215
cell death abnormality protein 1-like	37.4985	0.876288	1.01532	0.863069	0.3881	0.879798
cell division control protein 42 homolog	72.0829	0.461427	0.534878	0.862677	0.388315	0.879798
cell division control protein 45 homolog	26.7929	-0.000775204	0.944678	-0.000820602	0.999345	0.999748
cell division cycle-associated protein 3-like	14.8633	-2.78252	1.46327	-1.90158	0.0572261	0.542164
cell division cycle and apoptosis regulator protein 1-like	14.6801	-0.229963	0.717932	-0.320313	0.748731	0.970093
cell division cycle protein 20 homolog	4.75077	1.54088	1.66524	0.925321	0.354799	0.861728
cellular tumor antigen p53-like	18.6748	-0.377793	1.06911	-0.353372	0.72381	0.962708
centriolin-like	24.046	0.211957	0.502031	0.422198	0.672881	0.954696
centromere protein L-like	11.9987	-1.87137	1.31688	-1.42107	0.155297	0.707818
centromere protein N-B-like	359.2	-0.467851	0.75276	-0.621514	0.534261	0.917172
centrosomal protein 15-like	189.832	-2.00355	0.768921	-2.60566	0.00916966	0.305009
centrosomal protein 43-like	56.4216	-0.450285	0.712339	-0.632122	0.527307	0.915194
centrosomal protein of 104 kDa-like	67.9685	-2.03556	1.17568	-1.7314	0.083381	0.612569
centrosomal protein of 112 kDa-like	8.53232	2.02354	0.84246	2.40194	0.0163083	0.361114
centrosomal protein of 128 kDa-like	8.92931	0.498314	1.19297	0.41771	0.676159	0.955869
centrosomal protein of 152 kDa-like	18.9814	0.30162	0.617696	0.488298	0.625339	0.942811
centrosomal protein of 162 kDa-like	17.6048	0.0545569	0.926903	0.0588594	0.953064	0.991938
centrosomal protein of 164 kDa-like	37.8043	0.0621607	0.57292	0.108498	0.913601	0.989615
centrosomal protein of 19 kDa-like	17.6595	0.0818711	0.726408	0.112707	0.910263	0.988802
centrosomal protein of 89 kDa-like	11.2753	0.3484	1.10094	0.316457	0.751656	0.970784
centrosome-associated protein 350-like	23.7427	0.982162	0.606033	1.62064	0.105094	0.641594
centrosome and spindle pole-associated protein 1-like	31.3874	0.0413703	0.504307	0.082034	0.93462	0.991344
cephalotocin receptor 1-like	15.3977	0.42053	1.04566	0.402168	0.687561	0.957778
cephalotoxin-like protein	1016.25	-0.543102	0.742564	-0.731386	0.464543	0.898367
ceramide kinase-like	56.7057	0.131715	0.694256	0.189721	0.849527	0.98805
ceramide synthase 5-like	38.3131	-0.688486	0.988781	-0.696297	0.486243	0.906175
ceramide synthase 6-like	118.138	0.344512	0.748286	0.460402	0.645228	0.949034
cerebellar degeneration-related antigen 1-like	10.2752	-0.315991	1.34788	-0.234436	0.814647	0.986781
cerebellar degeneration-related protein 2-like	59.9249	-0.163139	0.954201	-0.170969	0.864248	0.98805
cerebellin-1-like	303.696	-0.117375	0.435049	-0.269797	0.787317	0.979432
cerebellin-2-like	14.0509	4.0395	1.41357	2.85767	0.00426766	0.222245
cGMP-inhibited 3'	7.13191	0.912308	1.01644	0.897552	0.369424	0.870909
cGMP-specific 3'	4.55169	1.17409	1.46677	0.800462	0.423443	0.888064
chaoptin-like	124.513	0.899017	0.936756	0.959714	0.337199	0.849173
chaperone Ric-8A-like	5.01591	-0.0260278	1.25728	-0.0207017	0.983484	0.997088
charged multivesicular body protein 2a-like	91.1223	-0.149987	0.529649	-0.283182	0.777037	0.979078
charged multivesicular body protein 2b-like	7.15649	1.12531	1.08812	1.03418	0.301051	0.829595
chitin synthase-like	165.951	-0.0452379	0.650812	-0.06951	0.944584	0.991653
chitin synthase chs-2-like	283.288	0.661355	0.489127	1.35211	0.176339	0.736981
chitinase-3-like protein 1	15.4644	-0.773731	1.00278	-0.771583	0.440361	0.891377
chitobiase-like	59.5548	0.293652	0.707874	0.414837	0.678261	0.956328
chitotriosidase-1-like	7.91729	-0.944188	1.1557	-0.816986	0.413937	0.884221
chloride channel protein 2-like	24.2046	1.18169	0.714715	1.65337	0.0982562	0.630969
chloride channel protein C-like	13.237	0.061405	0.865321	0.0709621	0.943428	0.991653
chloride intracellular channel Clic-like	6.74321	-0.289632	0.887088	-0.326497	0.744048	0.969926
cholecystokinin receptor-like	81.2568	0.126803	0.662178	0.191494	0.848138	0.98805
cholecystokinin receptor type A-like	37.9176	2.24767	1.04304	2.15492	0.0311684	0.46572
cholesterol 24-hydroxylase-like	102.577	0.37688	0.638795	0.589986	0.5552	0.926162
cholesterol 25-hydroxylase-like	7.55198	-2.29919	1.52404	-1.50861	0.131398	0.675399
cholesterol transporter ABCA5-like	12.2069	-0.838668	0.949045	-0.883697	0.37686	0.874957
choline-phosphate cytidylyltransferase B-like	28.978	-1.04856	1.23369	-0.849933	0.395362	0.881902
choline O-acetyltransferase-like	248.265	0.860466	0.717506	1.19925	0.230432	0.778155
choline transporter-like protein 1	145.291	-1.40211	0.644184	-2.17657	0.0295125	0.46572
choline transporter-like protein 2	83.0539	-0.575704	0.724892	-0.794193	0.427083	0.888809
choline/ethanolamine kinase-like	33.0667	2.32238	1.39091	1.66969	0.0949816	0.626164
choline/ethanolamine transporter flvcr2a-like	127.694	1.09781	0.703494	1.56051	0.118639	0.656804
choline/ethanolamine transporter flvcr2b-like	108.47	-0.398714	1.25002	-0.318967	0.749752	0.970093
chondroadherin-like	40.6317	0.318113	0.728224	0.436835	0.662231	0.953796
chondroitin sulfate synthase 1-like	292.768	-0.0636584	0.570171	-0.111648	0.911103	0.988802
chordin-like protein 1	6.97523	-0.252394	1.10055	-0.229334	0.818609	0.986945
chromatin-remodeling ATPase INO80-like	78.21	-1.68599	1.24101	-1.35856	0.174285	0.736981
chromatin assembly factor 1 subunit A-like	24.5192	0.0394188	0.787148	0.050078	0.96006	0.992177
chromatin target of PRMT1 protein-like	30.3084	1.36775	0.852361	1.60466	0.108568	0.647103
chromo domain-containing protein cec-1-like	455.396	1.50608	0.554015	2.71848	0.00655831	0.256023
chromobox protein homolog 1-like	20.7301	0.266129	0.597315	0.445542	0.655928	0.950891
chromobox protein homolog 7-like	5.56191	1.83109	1.09745	1.6685	0.0952172	0.626164
chromodomain-helicase-DNA-binding protein 1-like	24.4692	0.808729	0.72604	1.11389	0.265326	0.805966
chromodomain-helicase-DNA-binding protein 8-like	13.6531	0.142782	0.70197	0.203403	0.83882	0.987622
chromodomain-helicase-DNA-binding protein Mi-2 homolog	109.61	-0.66263	0.457447	-1.44854	0.147466	0.698552
chromosome-associated kinesin KIF4-like	22.2329	1.17927	1.16949	1.00836	0.31328	0.834548
chromosome partition protein Smc-like	95.486	-0.117278	0.65719	-0.178454	0.858367	0.98805
chymotrypsin-like protease CTRL-1	7.00147	-0.126858	2.24796	-0.0564323	0.954997	0.991938
cilia- and flagella- associated protein 210-like	23.6652	0.039723	0.568845	0.0698309	0.944328	0.991653
cilia- and flagella-associated protein 184-like	22.0693	0.46046	0.603166	0.763406	0.445221	0.892097
cilia- and flagella-associated protein 337-like	25.0606	-0.438337	0.918388	-0.47729	0.633156	0.946378
cilia- and flagella-associated protein 43-like	8.73861	-0.698031	0.804183	-0.868	0.385394	0.879239
cilia- and flagella-associated protein 44-like	139.355	-0.200693	0.557314	-0.360108	0.718767	0.962708
cilia- and flagella-associated protein 45-like	28.9683	-0.166762	0.717214	-0.232513	0.816139	0.986781
cilia- and flagella-associated protein 46-like	6.00112	-0.605172	1.04973	-0.576501	0.564277	0.927615
cilia- and flagella-associated protein 47-like	10.0332	0.491695	0.977389	0.50307	0.614915	0.940868
cilia- and flagella-associated protein 53-like	9.76046	-0.878223	1.02135	-0.859866	0.389863	0.879952
cilia- and flagella-associated protein 57-like	16.6673	-0.56673	0.99026	-0.572304	0.567116	0.928631
cilia- and flagella-associated protein 58-like	16.4477	0.116063	0.709654	0.163549	0.870087	0.98805
cilia- and flagella-associated protein 61-like	13.4088	0.0710107	0.961617	0.0738451	0.941134	0.991653
cilia- and flagella-associated protein 74-like	22.3111	-0.942802	0.913707	-1.03184	0.302146	0.830521
cilia- and flagella-associated protein 91-like	4.03942	5.3846	3.02115	1.7823	0.0747	NA
cingulin-like	10.9248	0.482551	1.01489	0.475471	0.634451	0.946473
circadian locomoter output cycles protein kaput-like	145.297	-0.834314	0.562831	-1.48235	0.138247	0.685598
circularly permutated Ras protein 1-like	236.29	1.10445	0.60779	1.81715	0.0691937	0.573706
circumsporozoite protein-like	6.51784	5.59722	2.28307	2.45162	0.0142215	0.351752
citramalyl-CoA lyase	143.464	0.320841	0.687799	0.466475	0.640875	0.947986
CKLF-like MARVEL transmembrane domain-containing protein 7	6.04047	3.87957	2.01978	1.92078	0.0547593	0.537456
clathrin heavy chain 1	8.26073	0.110944	1.08677	0.102087	0.918688	0.990067
clathrin heavy chain linker domain-containing protein 1-like	21.1108	-0.105865	0.99204	-0.106714	0.915015	0.989615
clathrin interactor 1-like	9.89042	-0.76683	0.999228	-0.767422	0.442831	0.891377
clathrin light chain B-like	35.171	0.360117	0.520572	0.691772	0.489081	0.906429
claudin-10-like	31.9108	-0.178384	0.894854	-0.199344	0.841994	0.987622
clavesin-2-like	26.9514	0.382201	0.816527	0.468081	0.639727	0.947986
cleavage and polyadenylation specificity factor subunit 2-like	42.0821	-0.417507	0.935584	-0.446252	0.655415	0.950891
cleavage and polyadenylation specificity factor subunit 4-like	28.3883	-2.01581	1.14587	-1.7592	0.078543	0.605416
clumping factor A-like	80.3134	-0.736823	0.523449	-1.40763	0.15924	0.71624
[truncated: 6,206 more rows]

## Sheet: DESeq2_results_R48
	baseMean	log2FoldChange	lfcSE	stat	pvalue	padj
[truncated: 6,812 more rows]

## Sheet: Res_to_Vibrio_only
	1C	2C	3C	4C	5C	6C	7C-V	9C-V	11C-V	13C-V	14C-V	15C-V	baseMean	log2FoldChange	lfcSE	stat	pvalue	padj
[truncated: 7,070 more rows]

[truncated: 2 more sheets: Res_to_Noise_only, Res_to_Vibrio_Post-Noise]
